# Supplementary material for: Metabolic profiles in laryngeal cancer defined two distinct molecular subtypes with divergent prognoses
Source: Front Immunol. 2025 May 22;16:1512502. doi: 10.3389/fimmu.2025.1512502 (PMC12137314; doi:10.3389/fimmu.2025.1512502)
Supplement: Supplementary file 2 [file Table1.xlsx]

## Sheet: Table1
Table S1. The differences of 114 metabolism-related pathways between two subtypes in the TCGA cohorts
gene	LCA1	LCA2	logFC	pValue	fdr
PHOSPHOLIPID_METABOLISM	0.596326	0.59424	-0.00505385	0.333246	0.401941
FATTY_ACID_METABOLISM	0.595167	0.5811	-0.0345079	3.86732e-05	0.000287287
PURINE_METABOLISM	0.596172	0.597766	0.00385064	0.393043	0.454183
GLYCOSAMINOGLYCAN_METABOLISM	0.597904	0.630817	0.0773075	3.71682e-10	1.93275e-08
PYRIMIDINE_METABOLISM	0.69548	0.68706	-0.0175743	0.00905109	0.0283368
DRUG_METABOLISM_CYTOCHROME_P450	0.404635	0.375452	-0.107994	0.0121217	0.0331753
METABOLISM_OF_XENOBIOTICS_BY_CYTOCHROME_P450	0.451066	0.417166	-0.112717	0.0201564	0.0465837
RETINOL_METABOLISM	0.341689	0.312763	-0.127614	0.000662848	0.00313346
ARACHIDONIC_ACID_METABOLISM	0.549733	0.528585	-0.0565972	0.00376974	0.015079
N_GLYCAN_BIOSYNTHESIS	0.695073	0.708852	0.0283215	1.16283e-06	1.51168e-05
STEROID_HORMONE_BIOSYNTHESIS	0.323231	0.301834	-0.0988078	0.0183114	0.0432815
INOSITOL_PHOSPHATE_METABOLISM	0.627307	0.632705	0.01236	0.186838	0.249117
ARGININE_AND_PROLINE_METABOLISM	0.67818	0.668915	-0.0198439	0.00490521	0.0170047
DRUG_METABOLISM_OTHER_ENZYMES	0.465999	0.459769	-0.0194168	0.246568	0.312721
GLUTATHIONE_METABOLISM	0.75654	0.738438	-0.0349398	0.0228675	0.0495463
TYROSINE_METABOLISM	0.492301	0.472186	-0.060184	0.000245119	0.00134171
PORPHYRIN_AND_CHLOROPHYLL_METABOLISM	0.518273	0.511761	-0.0182408	0.10944	0.162597
TRYPTOPHAN_METABOLISM	0.547023	0.553577	0.0171811	0.274383	0.335716
PYRUVATE_METABOLISM	0.672095	0.656186	-0.0345588	0.000444727	0.00225248
METABOLISM_OF_STEROID_HORMONES	0.42627	0.41908	-0.0245413	0.266593	0.330067
FRUCTOSE_AND_MANNOSE_METABOLISM	0.680017	0.6718	-0.0175408	0.0515184	0.0992206
CYSTEINE_AND_METHIONINE_METABOLISM	0.627913	0.624201	-0.00855392	0.105527	0.162597
BUTANOATE_METABOLISM	0.602899	0.576125	-0.0655349	1.33488e-07	2.77654e-06
PROPANOATE_METABOLISM	0.673829	0.644124	-0.0650437	5.7631e-09	1.99788e-07
ETHER_LIPID_METABOLISM	0.536552	0.542534	0.0159949	0.0801125	0.129838
ALANINE_ASPARTATE_AND_GLUTAMATE_METABOLISM	0.585624	0.567385	-0.0456469	3.57108e-06	3.71392e-05
GLYCINE_SERINE_AND_THREONINE_METABOLISM	0.48976	0.477556	-0.0364065	0.0552033	0.100722
LINOLEIC_ACID_METABOLISM	0.337764	0.306891	-0.138287	0.000771863	0.00349016
HISTIDINE_METABOLISM	0.533771	0.517787	-0.0438604	0.00953643	0.0283368
SCHMIDT_POR_TARGETS_IN_LIMB_BUD_UP	0.767343	0.758702	-0.0163374	0.227622	0.292255
CHOLESTEROL_BIOSYNTHESIS	0.809376	0.798202	-0.0200567	0.129243	0.186684
GLYCOSAMINOGLYCAN_BIOSYNTHESIS_HEPARAN_SULFATE	0.509526	0.537301	0.0765755	1.6219e-07	2.81129e-06
GALACTOSE_METABOLISM	0.698418	0.702804	0.0090306	0.209737	0.272657
GLYCOGEN_METABOLISM	0.720541	0.731047	0.0208835	0.00349241	0.0145284
GLYCOSYLPHOSPHATIDYLINOSITOL_GPI_ANCHOR_BIOSYNTHESIS	0.611587	0.609006	-0.00610145	0.370295	0.432704
NICOTINATE_AND_NICOTINAMIDE_METABOLISM	0.545366	0.552133	0.0177899	0.106819	0.162597
LEUCINE_ISOLEUCINE_AND_VALINE_METABOLISM	0.643697	0.628452	-0.0345784	0.00399071	0.0153716
NITROGEN_METABOLISM	0.438488	0.42559	-0.0430738	0.0155637	0.0385388
FATTY_ACID_BIOSYNTHESIS	0.739658	0.729502	-0.0199459	0.0301488	0.0614798
BIOSYNTHESIS_OF_UNSATURATED_FATTY_ACIDS	0.677849	0.667149	-0.0229551	0.0811485	0.129838
BETA_ALANINE_METABOLISM	0.618929	0.601843	-0.0403877	0.000145452	0.000889827
UREA_CYCLE_AND_METABOLISM_OF_AMINO_GROUPS	0.705168	0.683301	-0.0454449	4.75826e-06	4.49872e-05
GLYCOSPHINGOLIPID_METABOLISM	0.551435	0.570448	0.0489062	0.00455275	0.0163271
PHENYLALANINE_METABOLISM	0.581757	0.572389	-0.0234195	0.155163	0.215159
STEROID_BIOSYNTHESIS	0.765076	0.753785	-0.0214504	0.0712644	0.11954
RIBOFLAVIN_METABOLISM	0.589179	0.598339	0.0222573	0.0344832	0.0676652
TERPENOID_BACKBONE_BIOSYNTHESIS	0.706443	0.685351	-0.043731	0.0111346	0.0321667
GLUTAMATE_AND_GLUTAMINE_METABOLISM	0.710894	0.717783	0.0139143	0.251473	0.315098
VITAMIN_K_METABOLISM_AND_ACTIVATION_OF_DEPENDENT_PROTEINS	0.506395	0.491622	-0.0427127	0.0127505	0.0340014
SULFUR_METABOLISM	0.49387	0.483212	-0.0314754	0.0640874	0.111085
PURINE_RIBONUCLEOSIDE_MONOPHOSPHATE_BIOSYNTHESIS	0.791727	0.78469	-0.012879	0.360801	0.426401
BIOTIN_TRANSPORT_AND_METABOLISM	0.685463	0.671526	-0.0296349	0.0228675	0.0495463
VALINE_LEUCINE_AND_ISOLEUCINE_BIOSYNTHESIS	0.679475	0.688542	0.0191235	0.0731581	0.120769
FOLATE_BIOSYNTHESIS	0.613624	0.595517	-0.0432128	0.00758859	0.0246629
GLYCOSPHINGOLIPID_BIOSYNTHESIS	0.743404	0.740291	-0.0060556	0.628529	0.688074
TAURINE_AND_HYPOTAURINE_METABOLISM	0.46653	0.427898	-0.124703	2.83143e-06	3.27188e-05
HEME_BIOSYNTHESIS	0.663974	0.652003	-0.0262478	0.0324951	0.0649903
UBIQUINOL_BIOSYNTHESIS	0.669211	0.640406	-0.063473	0.000223201	0.00128961
METABOLISM_OF_ALPHA_LINOLENIC_ACID	0.584658	0.589514	0.0119339	0.684632	0.734038
METABOLISM_OF_NUCLEOTIDES	0.699029	0.69209	-0.0143928	0.0121217	0.0331753
GLUCOSE_METABOLISM	0.724413	0.723685	-0.00145067	0.729025	0.76754
CHOLESTEROL_METABOLISM	0.64355	0.644691	0.00255553	0.909647	0.923261
FOLATE_METABOLISM	0.575931	0.575519	-0.00103394	0.738019	0.76754
METABOLISM_OF_POLYAMINES	0.855043	0.850543	-0.00761325	0.0607291	0.107048
PYRUVATE_METABOLISM_AND_CITRIC_ACID_TCA_CYCLE	0.73839	0.732678	-0.0112032	0.0148135	0.0375757
ONE_CARBON_METABOLISM_AND_RELATEDS	0.589553	0.585089	-0.0109639	0.448124	0.512141
VITAMIN_B12_METABOLISM	0.572514	0.570837	-0.0042321	0.654181	0.708697
PHOSPHOINOSITIDES_METABOLISM	0.577997	0.587713	0.0240499	0.057518	0.103136
GLYCEROPHOSPHOLIPID_BIOSYNTHESIS	0.592391	0.585772	-0.0162116	0.016616	0.0401874
BILE_ACID_AND_BILE_SALT_METABOLISM	0.465675	0.455648	-0.0314041	0.10944	0.162597
AMINO_SUGAR_AND_NUCLEOTIDE_SUGAR_METABOLISM	0.704601	0.696594	-0.016489	0.0254942	0.0530279
VITAMIN_A_AND_CAROTENOID_METABOLISM	0.533122	0.511129	-0.0607771	0.000122775	0.000798039
AMINOACYL_TRNA_BIOSYNTHESIS	0.758198	0.753967	-0.00807269	0.162222	0.221988
SPHINGOLIPID_METABOLISM	0.642327	0.641506	-0.00184583	0.733518	0.76754
TRIGLYCERIDE_METABOLISM	0.520062	0.526545	0.0178748	0.112113	0.164222
FATTY_ACYL_COA_BIOSYNTHESIS	0.642669	0.639891	-0.00625025	0.336239	0.401941
KERATAN_SULFATE_KERATIN_METABOLISM	0.590136	0.611606	0.0515571	4.28822e-05	0.000297317
SIALIC_ACID_METABOLISM	0.492414	0.500037	0.0221617	0.173261	0.234014
SPHINGOLIPID_DE_NOVO_BIOSYNTHESIS	0.710899	0.703658	-0.014769	0.0544493	0.100722
HS_GAG_BIOSYNTHESIS	0.562938	0.604811	0.103508	2.11286e-08	5.49344e-07
PEROXISOMAL_LIPID_METABOLISM	0.546817	0.532176	-0.0391541	0.00645743	0.0216636
SULFUR_AMINO_ACID_METABOLISM	0.654682	0.638324	-0.0365062	1.29972e-05	0.000103978
KERATAN_SULFATE_BIOSYNTHESIS	0.580828	0.61051	0.0719024	9.99524e-07	1.48501e-05
SELENOAMINO_ACID_METABOLISM	0.664866	0.646756	-0.0398413	9.08836e-06	7.87658e-05
ESTROGEN_METABOLISM_WP5276	0.419633	0.400075	-0.068858	0.00455275	0.0163271
ETHER_LIPID_BIOSYNTHESIS	0.617344	0.619861	0.00587226	0.914384	0.923261
VITAMIN_B5_PANTOTHENATE_METABOLISM	0.639156	0.629506	-0.0219485	0.0225122	0.0495463
CHONDROITIN_SULFATE_BIOSYNTHESIS	0.586995	0.657216	0.163021	1.4259e-11	1.48294e-09
NUCLEOTIDE_BIOSYNTHESIS	0.774887	0.765391	-0.0177897	0.135384	0.192876
DOPAMINE_METABOLISM	0.679606	0.681978	0.00502675	0.47723	0.539478
PHENYLALANINE_AND_TYROSINE_METABOLISM	0.429105	0.420061	-0.0307292	0.495934	0.554593
ANDROGEN_BIOSYNTHESIS	0.282909	0.299849	0.0838994	0.013408	0.0348609
SERINE_BIOSYNTHESIS	0.785501	0.787271	0.00324846	0.881301	0.907478
VITAMIN_C_ASCORBATE_METABOLISM	0.72324	0.727215	0.00790779	0.574495	0.635611
SERINE_METABOLISM	0.72315	0.704602	-0.0374851	0.14834	0.208478
PENTOSE_PHOSPHATE_METABOLISM	0.949671	0.940306	-0.0142967	0.0675976	0.115248
BENZENE_METABOLISM	0.609984	0.560135	-0.122998	0.000454827	0.00225248
LACTO_SERIES_SPHINGOLIPID_METABOLISM	0.584739	0.538078	-0.119978	0.00236452	0.0102462
ARYLAMINE_METABOLISM	0.101493	0.0771853	-0.394982	0.00937213	0.0283368
VITAMIN_B1_THIAMIN_METABOLISM	0.382126	0.380164	-0.00742728	0.942862	0.942862
MELANIN_BIOSYNTHESIS	0.138876	0.124501	-0.157637	0.199088	0.26209
SEROTONIN_AND_MELATONIN_BIOSYNTHESIS	0.123132	0.11187	-0.138381	0.0864926	0.136291
GDP_FUCOSE_BIOSYNTHESIS	0.729566	0.708495	-0.0422808	0.0235929	0.0500746
MOLYBDENUM_COFACTOR_BIOSYNTHESIS	0.569667	0.55417	-0.0397887	0.0544493	0.100722

## Sheet: Table3
Table S3. 273 metabolic genes with significant differential expression between tumor and normal samples
	baseMean	log2FoldChange	lfcSE	stat	pvalue	padj	change
PDXP	5.17346	2.01215	0.418058	4.81308	1.49e-06	9.92e-06	UP
KCNJ10	23.1916	2.01617	0.501924	4.01688	5.9e-05	0.000257225	UP
SV2A	410.903	2.019	0.406362	4.96847	6.75e-07	4.91e-06	UP
HAGHL	277.455	2.02048	0.358385	5.63774	1.72e-08	2.01e-07	UP
B3GNT4	223.937	2.02086	0.340921	5.92765	3.07e-09	4.41e-08	UP
SLC6A13	6.45283	2.03427	0.560487	3.62947	0.000284	0.00105433	UP
GRIA3	76.7416	2.03989	0.432314	4.71852	2.38e-06	1.48e-05	UP
SLC7A11	3180.58	2.04453	0.51574	3.96426	7.36e-05	0.000316818	UP
TTYH3	8506.79	2.04935	0.262604	7.80395	6e-15	3.43e-13	UP
ST3GAL3	91.7622	2.04966	0.275718	7.43392	1.05e-13	4.84e-12	UP
DPYSL4	275.81	2.05379	0.449827	4.56573	4.98e-06	2.84e-05	UP
PON3	187.798	2.06357	0.656235	3.14456	0.00166337	0.00504508	UP
KCNH8	67.2738	2.08393	0.62966	3.30962	0.00093423	0.00306518	UP
ELOVL2	108.867	2.09634	0.473455	4.42775	9.52e-06	5.1e-05	UP
KCNJ8	202.339	2.1001	0.283468	7.40862	1.28e-13	5.75e-12	UP
AKR1C3	9630.44	2.10173	0.581727	3.61291	0.000302781	0.00111439	UP
GALNT8	12.5577	2.108	0.64938	3.24617	0.00116969	0.0037098	UP
PLA2G2D	156.895	2.1142	0.658622	3.21003	0.00132721	0.00412784	UP
SLC4A8	161.316	2.12462	0.480124	4.42516	9.64e-06	5.14e-05	UP
CHI3L1	3191.83	2.12591	0.482722	4.40401	1.06e-05	5.56e-05	UP
KCNJ6	16.8384	2.13412	0.561185	3.80289	0.000143019	0.000566351	UP
KCNH1	62.9296	2.13494	0.579459	3.68437	0.000229271	0.000864901	UP
ST6GALNAC5	120.45	2.13678	0.375128	5.69613	1.23e-08	1.49e-07	UP
KCNE4	258.172	2.13986	0.322948	6.62601	3.45e-11	8.44e-10	UP
ABCA4	319.345	2.18425	0.662108	3.29894	0.000970515	0.00315602	UP
HK3	301.053	2.18752	0.456777	4.78902	1.68e-06	1.1e-05	UP
SLC22A1	48.8062	2.20398	0.497135	4.43336	9.28e-06	4.99e-05	UP
SLC29A4	499.321	2.20779	0.414218	5.33003	9.82e-08	9.13e-07	UP
HAS1	48.6514	2.21089	0.511753	4.32022	1.56e-05	7.88e-05	UP
SLCO6A1	11.1176	2.21174	0.611522	3.61678	0.000298289	0.00109943	UP
PLA2G4D	216.594	2.22325	0.596831	3.7251	0.000195237	0.000749721	UP
CHST11	2395.36	2.23484	0.338885	6.59467	4.26e-11	1.02e-09	UP
ITPKA	213.251	2.23702	0.345883	6.46758	9.96e-11	2.1e-09	UP
KCNH3	105.468	2.25237	0.47807	4.71139	2.46e-06	1.53e-05	UP
SLC12A5	16.8112	2.254	0.462981	4.86846	1.12e-06	7.71e-06	UP
SULF1	8947.76	2.30441	0.412484	5.58665	2.31e-08	2.62e-07	UP
ALOXE3	731.158	2.30646	0.503201	4.58358	4.57e-06	2.63e-05	UP
SLC24A2	68.9724	2.31646	0.465774	4.97335	6.58e-07	4.8e-06	UP
GALNT9	9.24115	2.31964	0.505974	4.58452	4.55e-06	2.63e-05	UP
SULT1E1	105.882	2.33587	0.719277	3.24753	0.0011641	0.00369664	UP
AKR1C1	16788.1	2.33798	0.593619	3.93852	8.2e-05	0.000345842	UP
GRIN3B	75.9525	2.34986	0.493181	4.76471	1.89e-06	1.22e-05	UP
UGT3A2	17.0591	2.35124	0.685482	3.43006	0.000603452	0.00207533	UP
GCK	34.2829	2.35503	0.459003	5.13075	2.89e-07	2.32e-06	UP
PCYT1B	260.064	2.3577	0.565542	4.16892	3.06e-05	0.000143473	UP
ST8SIA2	93.2823	2.36618	0.508911	4.6495	3.33e-06	2e-05	UP
B4GALNT4	674.464	2.37851	0.412034	5.77261	7.81e-09	9.93e-08	UP
GDPD2	542.918	2.41368	0.577797	4.17738	2.95e-05	0.000139474	UP
OXCT2	16.3365	2.43244	0.493881	4.92516	8.43e-07	5.97e-06	UP
ELOVL3	31.8528	2.43666	0.434598	5.6067	2.06e-08	2.37e-07	UP
CACNG4	160.559	2.45732	0.62298	3.94447	8e-05	0.000338489	UP
GAD1	165.992	2.46295	0.550208	4.47641	7.59e-06	4.16e-05	UP
KCNMB3	87.6958	2.48989	0.331543	7.51002	5.91e-14	2.81e-12	UP
ATP8A2	89.6568	2.51486	0.503556	4.99421	5.91e-07	4.41e-06	UP
NOX4	298.215	2.51726	0.322361	7.80882	5.77e-15	3.37e-13	UP
CHST7	727.089	2.52044	0.31247	8.0662	7.25e-16	4.78e-14	UP
UCP1	6.47301	2.53528	0.786052	3.22534	0.00125825	0.00393242	UP
NUDT11	447.957	2.57439	0.39855	6.45939	1.05e-10	2.18e-09	UP
TRPM2	856.104	2.58609	0.351776	7.35152	1.96e-13	8.53e-12	UP
OGDHL	299.685	2.60535	0.565104	4.61039	4.02e-06	2.34e-05	UP
SLC30A3	50.2961	2.60846	0.454466	5.73961	9.49e-09	1.18e-07	UP
SLC8A2	69.4019	2.61649	0.570103	4.58951	4.44e-06	2.58e-05	UP
ATP6V0D2	45.2595	2.62479	0.51561	5.09066	3.57e-07	2.82e-06	UP
HSD17B6	148.446	2.63925	0.256305	10.2973	7.25e-25	4.65e-22	UP
SLC11A1	596.25	2.6419	0.302672	8.72858	2.58e-18	3.01e-16	UP
FADS3	1275.23	2.64233	0.305166	8.65867	4.77e-18	4.72e-16	UP
SLC6A2	257.141	2.65404	0.609031	4.35781	1.31e-05	6.75e-05	UP
SLC35F4	1.70269	2.65914	0.722869	3.67859	0.00023453	0.000883441	UP
SLC4A1	7.54754	2.68654	0.651462	4.12387	3.73e-05	0.00017061	UP
CYP4F2	30.8235	2.68846	0.753422	3.56833	0.000359259	0.00129991	UP
SLC6A5	1.70508	2.69277	0.902293	2.98436	0.00284169	0.0080845	UP
SDS	443.926	2.71749	0.424461	6.40222	1.53e-10	3.07e-09	UP
DGKG	388.354	2.72697	0.473175	5.76314	8.26e-09	1.03e-07	UP
CACNG2	3.2951	2.72935	0.895551	3.04767	0.00230622	0.00669455	UP
A4GNT	3.70326	2.73602	0.767705	3.5639	0.000365384	0.00131836	UP
ATP13A5	1034.08	2.7505	0.873538	3.14869	0.00164003	0.00498344	UP
SLC2A6	513.248	2.75591	0.269039	10.2435	1.27e-24	6.44e-22	UP
LIPM	13.0496	2.75684	0.810556	3.40117	0.000670972	0.00227405	UP
KCNF1	35.9889	2.77325	0.57934	4.78691	1.69e-06	1.11e-05	UP
NEU2	8.33566	2.77428	0.897633	3.09066	0.00199709	0.00588364	UP
ABCG8	8.15041	2.78137	0.718949	3.86866	0.000109434	0.000449819	UP
SULT1C2	16.9404	2.78199	0.661549	4.20527	2.61e-05	0.000124987	UP
RDH16	266.692	2.78733	0.469259	5.93986	2.85e-09	4.14e-08	UP
KCNG3	70.6285	2.8074	0.522472	5.37331	7.73e-08	7.34e-07	UP
PKLR	10.7575	2.8192	0.633664	4.44904	8.63e-06	4.66e-05	UP
ARSI	1174.72	2.82613	0.508119	5.56194	2.67e-08	2.94e-07	UP
DPEP1	42.4763	2.84584	0.48668	5.84744	4.99e-09	6.89e-08	UP
PAH	10.5429	2.84881	0.87286	3.26376	0.00109942	0.00351733	UP
LIPG	712.801	2.86058	0.467203	6.12279	9.19e-10	1.53e-08	UP
ODC1	31866.8	2.86783	0.443296	6.46933	9.84e-11	2.09e-09	UP
CYP26A1	352.954	2.89265	0.856604	3.37689	0.000733109	0.0024619	UP
RPE65	220.27	2.89295	0.767723	3.76822	0.000164417	0.000640952	UP
SCN9A	767.4	2.95054	0.647162	4.55919	5.14e-06	2.93e-05	UP
SLCO1A2	259.531	2.97848	0.543832	5.47683	4.33e-08	4.45e-07	UP
TRPA1	65.6212	3.00302	0.473391	6.34365	2.24e-10	4.3e-09	UP
PLA2G2F	181.071	3.0239	0.742704	4.07148	4.67e-05	0.000209446	UP
CHAT	22.387	3.03244	0.799873	3.79115	0.000149949	0.000589922	UP
TRPC4	51.883	3.05437	0.36383	8.39504	4.66e-17	3.63e-15	UP
PNPLA3	97.7729	3.08074	0.401651	7.67019	1.72e-14	8.82e-13	UP
KCNJ4	8.26109	3.09477	0.757609	4.08491	4.41e-05	0.000199081	UP
CNGB3	29.8332	3.11637	0.418318	7.44977	9.35e-14	4.37e-12	UP
CHRNA9	36.9909	3.12016	0.6562	4.75489	1.99e-06	1.28e-05	UP
ENO2	2822.62	3.12274	0.316386	9.87004	5.61e-23	1.44e-20	UP
GABRD	74.1957	3.13879	0.449013	6.99042	2.74e-12	8.8e-11	UP
BEST2	38.0885	3.15393	0.652124	4.8364	1.32e-06	8.99e-06	UP
CACNG7	2.78129	3.17109	0.831642	3.81304	0.000137266	0.000547571	UP
KCNK9	36.1104	3.21021	0.479733	6.69165	2.21e-11	5.56e-10	UP
FADS1	3081.46	3.21583	0.315544	10.1914	2.17e-24	7.95e-22	UP
PLA2G7	421.238	3.23468	0.354565	9.12293	7.31e-20	1.04e-17	UP
FADS2	4940.61	3.24782	0.386357	8.40626	4.23e-17	3.51e-15	UP
TRPV3	648.234	3.27951	0.395393	8.2943	1.09e-16	8.02e-15	UP
PIPOX	195.583	3.28089	0.501157	6.54663	5.89e-11	1.31e-09	UP
B4GALNT1	714.843	3.28752	0.444846	7.39025	1.47e-13	6.49e-12	UP
BHMT	20.0335	3.29183	0.709684	4.63844	3.51e-06	2.09e-05	UP
SLC6A7	7.41616	3.354	0.581284	5.76998	7.93e-09	1e-07	UP
AQP9	297.233	3.3737	0.476247	7.08392	1.4e-12	5.12e-11	UP
PNPLA1	125.856	3.38699	0.57409	5.89976	3.64e-09	5.14e-08	UP
UROC1	5.55603	3.40044	0.874485	3.88851	0.000100861	0.00041591	UP
SLC13A5	372.801	3.42194	0.686423	4.98518	6.19e-07	4.57e-06	UP
SLC5A12	145.581	3.47447	0.447436	7.7653	8.15e-15	4.55e-13	UP
DGKI	196.236	3.4955	0.493636	7.08114	1.43e-12	5.12e-11	UP
LCT	17.1418	3.50069	0.765549	4.57278	4.81e-06	2.77e-05	UP
SLCO1B3	188.231	3.50949	0.704991	4.97807	6.42e-07	4.73e-06	UP
DHRS2	230.269	3.53176	0.577487	6.11575	9.61e-10	1.57e-08	UP
CBS	41.8501	3.53539	0.56684	6.23702	4.46e-10	8.13e-09	UP
SLC2A14	16.7953	3.53689	0.66306	5.33419	9.6e-08	8.97e-07	UP
SULT4A1	71.4576	3.55795	0.668876	5.3193	1.04e-07	9.54e-07	UP
AMDHD1	115.088	3.5596	0.677528	5.25381	1.49e-07	1.31e-06	UP
LRAT	581.552	3.57406	0.693183	5.15601	2.52e-07	2.06e-06	UP
RDH8	6.10009	3.65037	0.775121	4.70942	2.48e-06	1.54e-05	UP
CNGB1	699.997	3.69008	0.642738	5.74118	9.4e-09	1.17e-07	UP
HTR3E	4.03928	3.71974	0.85096	4.37122	1.24e-05	6.4e-05	UP
GABRA5	18.2762	3.75662	1.27512	2.94609	0.00321816	0.00896687	UP
ADCY10	46.0707	3.76562	0.587853	6.40571	1.5e-10	3.03e-09	UP
HKDC1	259.172	3.77162	0.605715	6.22672	4.76e-10	8.56e-09	UP
TDO2	264.774	3.80469	0.441312	8.62132	6.62e-18	6.3e-16	UP
SLC22A11	15.631	3.80873	0.689473	5.52412	3.31e-08	3.52e-07	UP
CHST2	3063.65	3.82696	0.37421	10.2268	1.5e-24	6.44e-22	UP
SLC5A11	34.047	3.90478	0.704279	5.54436	2.95e-08	3.18e-07	UP
NT5DC4	11.1477	4.06148	0.635931	6.38667	1.7e-10	3.32e-09	UP
LGSN	20.0532	4.13385	1.04794	3.94473	7.99e-05	0.000338489	UP
SCN2A	320.921	4.25899	0.691863	6.15582	7.47e-10	1.26e-08	UP
BCHE	277.723	4.27236	0.59499	7.18056	6.94e-13	2.74e-11	UP
GRIN2D	919.898	4.32128	0.428755	10.0787	6.86e-24	1.99e-21	UP
SLCO1B1	9.06728	4.34293	0.90284	4.8103	1.51e-06	1e-05	UP
CHRNA6	15.9525	4.48097	0.65675	6.82295	8.92e-12	2.46e-10	UP
CACNG5	8.54016	4.55363	0.888443	5.1254	2.97e-07	2.38e-06	UP
CA9	1718.59	4.57286	0.598751	7.63733	2.22e-14	1.12e-12	UP
ENPP7	4.61108	4.63544	0.887813	5.22119	1.78e-07	1.53e-06	UP
AADACL3	4.30355	4.7729	1.34363	3.55223	0.000381979	0.00137245	UP
CACNA1B	432.696	4.8077	0.60774	7.91078	2.56e-15	1.56e-13	UP
PNPLA5	7.43279	4.83774	0.992856	4.87255	1.1e-06	7.59e-06	UP
GABRG2	55.3491	4.93209	1.06183	4.64489	3.4e-06	2.03e-05	UP
FOLR3	95.7332	5.09529	0.657266	7.75224	9.03e-15	4.93e-13	UP
FTCD	53.0306	5.34152	0.812997	6.57015	5.03e-11	1.17e-09	UP
CHIT1	620.889	5.53416	0.700173	7.90399	2.7e-15	1.61e-13	UP
MIOX	63.6431	5.64928	0.805921	7.00972	2.39e-12	7.83e-11	UP
SLC1A6	49.6722	6.50497	0.946729	6.87099	6.38e-12	1.86e-10	UP
PYGM	2210.1	-7.29616	0.703394	-10.3728	3.3e-25	2.82e-22	DOWN
ATP2A1	2710.91	-6.32456	0.700851	-9.02412	1.81e-19	2.45e-17	DOWN
DHRS7C	33.4065	-6.30362	0.968571	-6.50817	7.61e-11	1.68e-09	DOWN
CKM	9047.66	-5.99496	0.912561	-6.56938	5.05e-11	1.17e-09	DOWN
ENO3	2224.82	-5.32466	0.601954	-8.84563	9.1e-19	1.11e-16	DOWN
EXTL1	50.5286	-5.31083	0.559551	-9.49125	2.28e-21	4.89e-19	DOWN
COX6A2	116.855	-5.20476	1.24288	-4.18765	2.82e-05	0.000134089	DOWN
LPO	502.76	-5.09913	0.872612	-5.84353	5.11e-09	7.02e-08	DOWN
GYS2	1.16825	-4.90096	0.93638	-5.23394	1.66e-07	1.44e-06	DOWN
CLCA4	7974.15	-4.68904	0.685893	-6.83641	8.12e-12	2.29e-10	DOWN
CACNA1S	332.103	-4.6127	1.08029	-4.26985	1.96e-05	9.61e-05	DOWN
ATP1A2	1031.01	-4.5843	0.785504	-5.83613	5.34e-09	7.26e-08	DOWN
GSTA2	32.2044	-4.51532	0.810744	-5.56935	2.56e-08	2.83e-07	DOWN
CKMT2	333.44	-4.46671	0.630833	-7.08065	1.43e-12	5.12e-11	DOWN
SLN	535.886	-4.4329	0.887258	-4.99619	5.85e-07	4.38e-06	DOWN
HTR3B	47.7073	-4.39983	0.734145	-5.99314	2.06e-09	3.13e-08	DOWN
ADH1B	114.714	-4.3735	0.710205	-6.15808	7.36e-10	1.25e-08	DOWN
GADL1	7.89484	-4.3614	0.760492	-5.73498	9.75e-09	1.2e-07	DOWN
SRD5A2	45.6762	-4.28985	0.626646	-6.84573	7.61e-12	2.17e-10	DOWN
GPD1	173.773	-4.25014	0.442757	-9.59927	8.05e-22	1.88e-19	DOWN
MPO	51.5365	-4.24374	0.513299	-8.26757	1.37e-16	9.67e-15	DOWN
CYP2F1	112.264	-4.21202	0.810231	-5.19854	2.01e-07	1.7e-06	DOWN
HPGD	1573.41	-4.15623	0.479896	-8.6607	4.69e-18	4.72e-16	DOWN
SLC2A4	169.868	-4.06126	0.437389	-9.28522	1.61e-20	2.59e-18	DOWN
ADH4	10.3718	-4.04846	0.574333	-7.04898	1.8e-12	6.09e-11	DOWN
ATP6V0A4	358.565	-4.02645	0.531435	-7.57656	3.55e-14	1.72e-12	DOWN
FMO2	2573.28	-4.01135	0.605893	-6.62057	3.58e-11	8.67e-10	DOWN
NT5C1A	6.63382	-3.99744	0.883516	-4.52447	6.05e-06	3.4e-05	DOWN
AQP5	1453.47	-3.90808	0.744402	-5.24996	1.52e-07	1.33e-06	DOWN
CYP4B1	972.442	-3.82074	0.68471	-5.58009	2.4e-08	2.7e-07	DOWN
CA3	173.924	-3.77755	0.695095	-5.43458	5.49e-08	5.47e-07	DOWN
LYZ	27515.5	-3.74044	0.619701	-6.03588	1.58e-09	2.52e-08	DOWN
SLC36A2	14.02	-3.70867	0.686643	-5.40116	6.62e-08	6.44e-07	DOWN
SLC46A2	19.295	-3.69812	0.444049	-8.32819	8.21e-17	6.2e-15	DOWN
UGT2A1	9.88594	-3.69062	0.906687	-4.07044	4.69e-05	0.000210012	DOWN
HSD17B13	23.7914	-3.68659	0.526014	-7.00855	2.41e-12	7.83e-11	DOWN
ARSF	33.8409	-3.58558	0.690878	-5.18989	2.1e-07	1.76e-06	DOWN
AQP2	4.44775	-3.55413	0.662501	-5.36471	8.11e-08	7.66e-07	DOWN
SLC6A1	86.3093	-3.5515	0.408859	-8.68637	3.74e-18	4.01e-16	DOWN
RHCG	44648.8	-3.52999	0.596927	-5.9136	3.35e-09	4.78e-08	DOWN
CACNG6	56.2539	-3.4837	0.846207	-4.11684	3.84e-05	0.000175265	DOWN
ATP12A	2687.7	-3.44571	0.666803	-5.16751	2.37e-07	1.95e-06	DOWN
ASPA	26.0192	-3.42393	0.392775	-8.71728	2.85e-18	3.18e-16	DOWN
AQP7	35.0264	-3.35447	0.539347	-6.2195	4.99e-10	8.84e-09	DOWN
GABRP	4139.97	-3.3281	0.694442	-4.79248	1.65e-06	1.09e-05	DOWN
AQP4	35.9429	-3.28387	0.761129	-4.31448	1.6e-05	8.06e-05	DOWN
ATP2B2	35.3424	-3.24122	0.501533	-6.46264	1.03e-10	2.15e-09	DOWN
HCN1	3.26718	-3.23065	0.772417	-4.18252	2.88e-05	0.000136646	DOWN
OTC	1.09101	-3.1696	0.780396	-4.06153	4.88e-05	0.000217434	DOWN
FUT6	1188.63	-3.08544	0.610657	-5.05266	4.36e-07	3.36e-06	DOWN
SLC27A6	57.3671	-3.08058	0.514174	-5.99132	2.08e-09	3.15e-08	DOWN
AMPD1	81.9031	-3.08037	0.602881	-5.10942	3.23e-07	2.57e-06	DOWN
TREH	12.9381	-3.07185	0.529504	-5.80137	6.58e-09	8.76e-08	DOWN
SLC38A3	44.2537	-3.06485	0.500401	-6.12478	9.08e-10	1.52e-08	DOWN
SCN7A	19.8854	-2.99997	0.478964	-6.26345	3.77e-10	6.91e-09	DOWN
KCNA1	7.65685	-2.99095	0.67238	-4.4483	8.66e-06	4.66e-05	DOWN
COX7A1	414.099	-2.9794	0.367628	-8.1044	5.3e-16	3.58e-14	DOWN
GDPD3	487.854	-2.96943	0.458885	-6.47096	9.74e-11	2.08e-09	DOWN
GCNT3	1649.4	-2.89365	0.517371	-5.593	2.23e-08	2.55e-07	DOWN
CYP11A1	112.006	-2.89049	0.658209	-4.39146	1.13e-05	5.86e-05	DOWN
SLC13A2	77.9375	-2.8683	0.64797	-4.42659	9.57e-06	5.11e-05	DOWN
ATP13A4	1352.3	-2.86035	0.522169	-5.47782	4.31e-08	4.44e-07	DOWN
KCNB1	33.9994	-2.84685	0.442554	-6.43277	1.25e-10	2.55e-09	DOWN
SCNN1B	1535.16	-2.82616	0.450692	-6.27072	3.59e-10	6.69e-09	DOWN
FBP2	29.289	-2.78341	0.723848	-3.8453	0.000120406	0.000488663	DOWN
HMGCS2	43.4557	-2.77777	0.787787	-3.52604	0.000421825	0.00150301	DOWN
CLIC5	294.797	-2.76406	0.504487	-5.47895	4.28e-08	4.43e-07	DOWN
SLC6A4	121.837	-2.76335	0.587287	-4.70527	2.54e-06	1.57e-05	DOWN
KCNA7	42.1087	-2.75949	0.566051	-4.87499	1.09e-06	7.51e-06	DOWN
B3GNT6	195.543	-2.75819	0.837386	-3.29381	0.000988392	0.00320199	DOWN
CLCN1	48.4419	-2.75093	0.38966	-7.05983	1.67e-12	5.71e-11	DOWN
IYD	31.0156	-2.72047	0.584782	-4.6521	3.29e-06	1.99e-05	DOWN
SLC5A8	85.7479	-2.7169	0.893693	-3.04008	0.00236515	0.00682705	DOWN
MOGAT1	0.560765	-2.71571	0.827142	-3.28324	0.00102621	0.00329954	DOWN
SLC7A14	2.41331	-2.70152	0.553198	-4.88345	1.04e-06	7.24e-06	DOWN
DHRS9	1307.22	-2.6708	0.503619	-5.30322	1.14e-07	1.03e-06	DOWN
RHAG	0.678737	-2.65417	0.895579	-2.96364	0.00304025	0.00853762	DOWN
CYP2E1	390.138	-2.64735	0.577522	-4.58399	4.56e-06	2.63e-05	DOWN
CRYM	186.75	-2.63973	0.50867	-5.18946	2.11e-07	1.76e-06	DOWN
BEST3	80.9983	-2.59864	0.835731	-3.10942	0.00187453	0.00558015	DOWN
FUT3	2408.34	-2.56879	0.43086	-5.96201	2.49e-09	3.7e-08	DOWN
PLA2G2A	572.011	-2.56761	0.633519	-4.05294	5.06e-05	0.000224414	DOWN
PDE6A	40.3311	-2.51522	0.519795	-4.83888	1.31e-06	8.9e-06	DOWN
SCN2B	62.9225	-2.51402	0.481332	-5.22304	1.76e-07	1.52e-06	DOWN
SCN4A	108.787	-2.50748	0.78466	-3.19562	0.00139529	0.00431349	DOWN
CHST9	515.118	-2.48897	0.809977	-3.07288	0.00212	0.00619601	DOWN
GPD1L	1527.61	-2.48387	0.239106	-10.3882	2.81e-25	2.82e-22	DOWN
CLIC3	2150.4	-2.47243	0.495808	-4.98666	6.14e-07	4.56e-06	DOWN
SLC7A4	185.572	-2.45497	0.53746	-4.56773	4.93e-06	2.82e-05	DOWN
ATP10B	1255.09	-2.45336	0.477918	-5.13343	2.85e-07	2.29e-06	DOWN
AQP3	46922.3	-2.43838	0.504952	-4.82893	1.37e-06	9.26e-06	DOWN
ALOX15	962.817	-2.42133	0.768071	-3.15248	0.00161887	0.00493344	DOWN
RHBG	55.6078	-2.41715	0.469387	-5.14959	2.61e-07	2.12e-06	DOWN
AOX1	325.084	-2.39851	0.423006	-5.67017	1.43e-08	1.7e-07	DOWN
ST6GALNAC1	1707.71	-2.39459	0.489558	-4.89133	1e-06	7.01e-06	DOWN
SLC9A4	310.994	-2.37898	0.782362	-3.04076	0.00235979	0.00681925	DOWN
B3GALT1	17.6923	-2.34859	0.66758	-3.51807	0.000434692	0.00154031	DOWN
SLC25A4	1700.88	-2.34595	0.283829	-8.26537	1.39e-16	9.67e-15	DOWN
KCNJ3	1.80267	-2.34073	0.68465	-3.41887	0.000628814	0.00214532	DOWN
FOLR1	290.519	-2.33984	0.709453	-3.29809	0.00097345	0.00316156	DOWN
SLC16A6	353.555	-2.32526	0.32997	-7.04689	1.83e-12	6.1e-11	DOWN
TCN1	1953.32	-2.30652	0.687734	-3.3538	0.000797108	0.00265255	DOWN
CYP4F12	289.129	-2.30176	0.509862	-4.51448	6.35e-06	3.54e-05	DOWN
SLC10A5	17.8294	-2.27851	0.327774	-6.95147	3.61e-12	1.12e-10	DOWN
ABCA8	281.581	-2.24318	0.506126	-4.43205	9.33e-06	5.01e-05	DOWN
ACER1	88.2453	-2.24063	0.665388	-3.36741	0.000758789	0.00253819	DOWN
PGM5	190.076	-2.23274	0.390232	-5.72158	1.06e-08	1.3e-07	DOWN
MGLL	5685.23	-2.23108	0.322091	-6.92686	4.3e-12	1.29e-10	DOWN
RYR3	285.326	-2.21867	0.497173	-4.46258	8.1e-06	4.4e-05	DOWN
CFTR	133.231	-2.19833	0.593011	-3.70706	0.000209679	0.000798022	DOWN
UCP3	68.614	-2.19321	0.362917	-6.04329	1.51e-09	2.42e-08	DOWN
GPT	148.941	-2.18854	0.38265	-5.71942	1.07e-08	1.31e-07	DOWN
ALDH1L1	465.516	-2.18491	0.523884	-4.17059	3.04e-05	0.000142684	DOWN
GUCY2C	53.391	-2.18457	0.504747	-4.32805	1.5e-05	7.64e-05	DOWN
PFKFB1	20.3588	-2.16655	0.317424	-6.82543	8.77e-12	2.45e-10	DOWN
SLC44A4	1407.59	-2.16292	0.623699	-3.46789	0.000524553	0.00183593	DOWN
HS3ST1	1017.11	-2.15386	0.359152	-5.99707	2.01e-09	3.07e-08	DOWN
ACADL	30.9069	-2.14969	0.487498	-4.40965	1.04e-05	5.45e-05	DOWN
P2RX2	5.75854	-2.13969	0.572257	-3.73903	0.000184729	0.000714711	DOWN
CNGA3	4.45013	-2.12211	0.523297	-4.05528	5.01e-05	0.000222566	DOWN
KLB	31.4544	-2.1113	0.353159	-5.97834	2.25e-09	3.39e-08	DOWN
ACSM5	11.9622	-2.10441	0.477309	-4.4089	1.04e-05	5.46e-05	DOWN
ALDH3A1	26033.9	-2.10027	0.587505	-3.5749	0.000350368	0.00127298	DOWN
CHST4	43.1133	-2.08538	0.551714	-3.77983	0.000156936	0.000616127	DOWN
B3GNT7	842.195	-2.07687	0.373973	-5.55353	2.8e-08	3.06e-07	DOWN
PLCXD3	14.5388	-2.0735	0.606199	-3.4205	0.000625062	0.00213535	DOWN
DUOX1	7920.22	-2.04428	0.289079	-7.07171	1.53e-12	5.31e-11	DOWN
CA10	3.19615	-2.03844	0.664062	-3.06965	0.00214312	0.00624935	DOWN
SLC16A7	785.623	-2.03767	0.378385	-5.38516	7.24e-08	6.94e-07	DOWN
GALNT12	663.121	-2.03562	0.308806	-6.5919	4.34e-11	1.03e-09	DOWN
CYP2J2	299.797	-2.03207	0.328529	-6.18534	6.2e-10	1.08e-08	DOWN
TTYH1	82.3466	-2.02706	0.408956	-4.95668	7.17e-07	5.17e-06	DOWN
TF	832.945	-2.01516	0.586403	-3.43647	0.000589338	0.00203223	DOWN
PLCD4	48.91	-2.0073	0.442907	-4.5321	5.84e-06	3.3e-05	DOWN
ENPP4	365.362	-2.00593	0.380544	-5.27123	1.36e-07	1.2e-06	DOWN

## Sheet: Table5
Table S5. Prognostic scores, cnv scores and subtype scores among malignant epithelial cells.
	cnv score	Prognostic score	Subtype score
GSM8002074_AAACCCAAGATCGCTT-1	551.524	-0.05	-0.0013795
GSM8002074_AAACCCAAGCCGATCC-1	521.64	0.06	-0.102153
GSM8002074_AAACCCAGTATCCTCC-1	785.264	0.06	-0.0607122
GSM8002074_AAACCCATCAGACAAA-1	657.626	0.25	-0.153074
GSM8002074_AAACGAAGTCACTTAG-1	767.469	0.09	-0.0951632
GSM8002074_AAACGCTCACGACTAT-1	650.324	0.08	-0.0475549
GSM8002074_AAACGCTCAGCGTACC-1	502.398	0.05	-0.169131
GSM8002074_AAACGCTCATGCCATA-1	776.082	0.05	-0.0695201
GSM8002074_AAAGAACAGGACGGAG-1	567.931	-0.05	0.0410582
GSM8002074_AAAGAACCACTGGATT-1	526.973	0.06	-0.0898501
GSM8002074_AAAGGATCAGTCCGTG-1	690.296	0.14	-0.00523371
GSM8002074_AAAGGATTCGCTACAA-1	763.047	0.07	-0.0436593
GSM8002074_AAAGGGCAGTGGAATT-1	541.225	0.06	-0.204554
GSM8002074_AAAGGGCAGTTGTCAC-1	628.561	0.06	-0.0744024
GSM8002074_AAAGGTATCCAACCGG-1	864.16	0.02	-0.0761441
GSM8002074_AAAGGTATCTTTGCAT-1	545.628	0.07	-0.134542
GSM8002074_AAAGTCCGTACCGCGT-1	597.266	0.06	-0.0583838
GSM8002074_AAAGTCCGTGCCTTTC-1	658.359	0.01	-0.0740935
GSM8002074_AAAGTCCTCGTTTACT-1	690.374	0.03	-0.134171
GSM8002074_AAATGGAGTCTACGTA-1	569.49	0.23	-0.0679174
GSM8002074_AACAAAGAGTAGAGTT-1	627.217	0.05	-0.0170985
GSM8002074_AACAAAGCAGTGTGGA-1	899.679	0.06	-0.0304483
GSM8002074_AACAACCAGAACAGGA-1	547.556	0.05	0.00996598
GSM8002074_AACAACCAGAGTTGAT-1	788.808	0.17	-0.0960539
GSM8002074_AACAACCAGTCACGCC-1	645.997	0.06	-0.166254
GSM8002074_AACAACCCACTGCGTG-1	632.076	0.07	-0.0861023
GSM8002074_AACAACCTCTTTCCGG-1	708.579	0.1	-0.156169
GSM8002074_AACAAGATCCCTCTCC-1	726.864	0	-0.0448261
GSM8002074_AACACACCATAGGAGC-1	647.207	0.03	-0.117868
GSM8002074_AACACACTCCACAGCG-1	747.66	-0.01	0.0275479
GSM8002074_AACAGGGAGATCCAAA-1	568.077	0.17	-0.0534447
GSM8002074_AACAGGGTCCATTTCA-1	528.622	0.06	-0.0772485
GSM8002074_AACCAACAGGTAGTCG-1	688.702	0.22	-0.0936953
GSM8002074_AACCAACCATCCGTTC-1	1019.81	0.22	-0.0661358
GSM8002074_AACCAACGTCCTTTGC-1	805.244	0.14	-0.0156611
GSM8002074_AACCACAGTCGGCCTA-1	522.451	0.05	-0.053584
GSM8002074_AACCACAGTCGTTCAA-1	459.995	0.23	-0.0258341
GSM8002074_AACCATGCAGCCTTCT-1	712.339	-0.04	-0.0554364
GSM8002074_AACCATGGTCTTGCTC-1	669.129	0.02	-0.108575
GSM8002074_AACCATGTCATAGCAC-1	524.972	-0.21	-0.0198804
GSM8002074_AACCATGTCCGCATAA-1	653.511	-0.01	-0.0721212
GSM8002074_AACCCAACAGACCCGT-1	768.144	0.02	-0.155577
GSM8002074_AACCTGAGTGAGCGAT-1	707.725	0.08	0.0269012
GSM8002074_AACCTTTAGGCCCACT-1	595.481	-0.02	-0.0128203
GSM8002074_AACCTTTTCTCTATAC-1	678.366	0.07	-0.0284671
GSM8002074_AACGAAAAGCATGTTC-1	704.217	0.08	-0.0303283
GSM8002074_AACGAAAAGTGGCCTC-1	522.783	0.06	0.0120231
GSM8002074_AACGAAAAGTTACGGG-1	537.747	0.1	-0.0755463
GSM8002074_AACGAAACACGCACCA-1	613.789	0.06	-0.145502
GSM8002074_AACGAAATCTCAGTCC-1	499.101	0.07	-0.0219632
GSM8002074_AACGGGAAGGCTTAAA-1	620.715	0.17	-0.149415
GSM8002074_AACGGGAAGTCGCGAA-1	796.713	0.16	-0.072668
GSM8002074_AACGGGACAACGTATC-1	805.539	0.02	-0.0572753
GSM8002074_AACGTCAAGCTCCATA-1	530.419	-0.14	0.00417719
GSM8002074_AACGTCACACTACTTT-1	852.524	0.2	-0.0937674
GSM8002074_AACGTCATCCAACCAA-1	701.17	-0.06	0.00164783
GSM8002074_AACTTCTCACTCCGAG-1	767.496	0.06	-0.0754322
GSM8002074_AACTTCTCATCGTGCG-1	573.32	-0.02	-0.114153
GSM8002074_AACTTCTGTCGTCTCT-1	744.564	0.01	-0.0058725
GSM8002074_AACTTCTTCGCTCCTA-1	613.203	-0.13	-0.10328
GSM8002074_AAGACAACACAAACGG-1	588.473	0.2	-0.0207524
GSM8002074_AAGACAATCCAGTGCG-1	521.981	0.05	-0.0876756
GSM8002074_AAGACTCAGTTGAAGT-1	939.524	-0.05	-0.0599187
GSM8002074_AAGACTCTCATCCTAT-1	579.415	-0.01	-0.112089
GSM8002074_AAGACTCTCCATTTAC-1	582.108	-0.04	-0.056424
GSM8002074_AAGACTCTCGTTCCCA-1	679.751	0.01	0.0442391
GSM8002074_AAGATAGCATGAAAGT-1	609.106	0.07	-0.072043
GSM8002074_AAGATAGGTTCCAAAC-1	751.79	0.03	-0.0270167
GSM8002074_AAGATAGGTTGCCAAT-1	500.445	0.2	0.00578233
GSM8002074_AAGATAGTCACCGGGT-1	643.315	0.06	-0.122044
GSM8002074_AAGCATCCAACGTTAC-1	633.136	-0.03	-0.0605818
GSM8002074_AAGCATCGTCTCAGGC-1	624.382	0.05	-0.0216659
GSM8002074_AAGCCATCAACCACAT-1	708.732	0.04	-0.0468102
GSM8002074_AAGCCATGTCACTGAT-1	571.194	-0.03	-0.0628338
GSM8002074_AAGCCATTCAACGAGG-1	725.02	0.02	-0.08806
GSM8002074_AAGCGAGAGCCTGAGA-1	524.645	0.21	-0.138481
GSM8002074_AAGCGAGCATCTTAGG-1	561.484	-0.07	-0.139763
GSM8002074_AAGCGTTGTACGATTC-1	513.992	-0.04	-0.142353
GSM8002074_AAGCGTTTCCGCAACG-1	762.216	0.09	-0.0438241
GSM8002074_AAGGAATCATACCAGT-1	612.24	0.05	0.0361648
GSM8002074_AAGGAATCATAGATCC-1	501.639	0.06	-0.00808305
GSM8002074_AAGGTAATCATACGAC-1	775.596	-0.05	-0.0989122
GSM8002074_AAGTACCAGGATGGCT-1	604.966	-0.04	-0.0673395
GSM8002074_AAGTACCAGGTAGTCG-1	679.252	0.1	-0.121479
GSM8002074_AAGTACCTCATAGAGA-1	722.018	0.18	-0.0886625
GSM8002074_AAGTACCTCATCACCC-1	832.475	-0.03	-0.0238444
GSM8002074_AAGTGAAAGCCACCGT-1	789.419	0.01	0.0254073
GSM8002074_AAGTTCGAGGTACATA-1	654.648	-0.01	-0.0882998
GSM8002074_AAGTTCGCAGTCACGC-1	668.843	0.02	-0.000300512
GSM8002074_AAGTTCGTCAGCGCGT-1	516.475	0.06	-0.0814465
GSM8002074_AAGTTCGTCGCTGACG-1	623.059	-0.06	-0.0111227
GSM8002074_AATAGAGCAAACCATC-1	719.99	0.07	-0.0384556
GSM8002074_AATAGAGGTTAAGAAC-1	523.609	0.05	-0.0995691
GSM8002074_AATCACGAGAGTCCGA-1	527.557	0.05	-0.138306
GSM8002074_AATCGTGAGTGGGAAA-1	700.913	0.11	0.0810649
GSM8002074_AATCGTGCACAAATAG-1	545.237	0.08	-0.0917835
GSM8002074_AATCGTGGTGCCTGCA-1	805.471	0.01	-0.0251064
GSM8002074_AATGAAGAGGACGGAG-1	633.751	0.09	-0.130387
GSM8002074_AATGAAGCAAATGAGT-1	548.982	0.06	-0.130058
GSM8002074_AATGAAGTCAAGCTGT-1	641.982	-0.01	-0.03295
GSM8002074_AATGAAGTCGCGGTAC-1	547.991	0.05	0.00188145
GSM8002074_AATGCCACACCCTTAC-1	646.148	0.01	-0.0236447
GSM8002074_AATGCCACATGGGCAA-1	570.538	0.06	-0.0430394
GSM8002074_AATGCCAGTATGAAAC-1	602.842	0.06	0.00651974
GSM8002074_AATGGAAAGTACCATC-1	698.725	0.07	-0.124899
GSM8002074_AATGGAAGTTAGAAAC-1	629.612	0.05	-0.055152
GSM8002074_AATGGCTGTCCTGGGT-1	817.807	0.07	-0.0159914
GSM8002074_AATGGCTGTTGACGGA-1	746.21	-0.01	-0.0178045
GSM8002074_AATGGCTTCTGGTGCG-1	675.811	0.06	-0.00311696
GSM8002074_AATGGCTTCTTACGTT-1	647.484	0.3	-0.0584479
GSM8002074_AATTCCTGTAATCAAG-1	398.05	-0.08	-0.106907
GSM8002074_AATTCCTGTGCAAGAC-1	511.463	0.19	-0.0901936
GSM8002074_ACAAAGAAGTGATCGG-1	588.598	-0.04	-0.0634887
GSM8002074_ACAAAGACAGAAGTGC-1	704.003	0.09	-0.0382516
GSM8002074_ACAAAGATCCACTGGG-1	639.895	0	-0.0448915
GSM8002074_ACAACCAGTAGGACCA-1	700.594	0.15	-0.0723598
GSM8002074_ACAACCATCGCACGGT-1	591.239	0.1	-0.0680481
GSM8002074_ACAAGCTAGCGATCGA-1	622.56	0.06	-0.0546905
GSM8002074_ACAAGCTAGCTCCCTT-1	618.447	0.07	-0.232061
GSM8002074_ACAAGCTTCACCCTTG-1	794.022	0.02	-0.102686
GSM8002074_ACAAGCTTCCACACCT-1	578.87	0.07	-0.0774028
GSM8002074_ACACAGTAGACTAGAT-1	696.924	0.08	0.0218993
GSM8002074_ACACAGTAGGCGTTAG-1	571.456	0.18	-0.149757
GSM8002074_ACACAGTCAGACACAG-1	752.745	0.01	-0.0527393
GSM8002074_ACACAGTGTCTAACGT-1	773.598	-0.04	0.0630639
GSM8002074_ACACAGTGTTGTTGCA-1	616.071	0.17	-0.236575
GSM8002074_ACACCAAAGGTTACAA-1	960.807	0.03	-0.0607159
GSM8002074_ACACCAACATTAGGCT-1	851.648	0.08	-0.0931407
GSM8002074_ACACCAATCGAGAATA-1	528.774	0.07	-0.0970739
GSM8002074_ACACGCGCAGGCGTTC-1	645.811	-0.02	-0.20452
GSM8002074_ACACGCGTCTAGCAAC-1	459.977	0.4	-0.151833
GSM8002074_ACACTGACACAACATC-1	735.575	-0.01	-0.0504485
GSM8002074_ACACTGATCAAGTAAG-1	786.38	0.06	-0.0631741
GSM8002074_ACACTGATCCCAAGTA-1	516.448	-0.09	-0.0645758
GSM8002074_ACACTGATCCTCACCA-1	907.608	0.14	-0.030219
GSM8002074_ACAGAAAAGAAGGATG-1	657.794	-0.07	-0.134817
GSM8002074_ACAGCCGAGCGAGGAG-1	787.998	0.1	-0.061583
GSM8002074_ACAGCCGTCCAGCACG-1	523.688	-0.05	-0.0283331
GSM8002074_ACAGGGACAAGAAACT-1	460.331	0.06	-0.138588
GSM8002074_ACAGGGACACCTGAAT-1	628.809	-0.28	0.0612133
GSM8002074_ACAGGGAGTATCCTTT-1	594.437	-0.1	-0.140223
GSM8002074_ACATCCCCACCAAATC-1	619.154	0.06	-0.0529711
GSM8002074_ACATCGAAGTAAGCAT-1	473.211	0.03	-0.0547074
GSM8002074_ACATCGAGTCTACTGA-1	756.947	0.07	-0.0576244
GSM8002074_ACATCGATCCGAGTGC-1	652.752	0.06	-0.13151
GSM8002074_ACATGCAAGGCCACTC-1	599.741	0.05	-0.139168
GSM8002074_ACATGCACACTCCTTG-1	468.878	0.17	-0.135011
GSM8002074_ACATGCACATTGCAAC-1	470.943	0.06	0.0127113
GSM8002074_ACATGCAGTGGTAACG-1	734.517	0.2	-0.0284719
GSM8002074_ACATGCATCCCGTGTT-1	542.386	-0.03	-0.0540019
GSM8002074_ACATTTCAGGGTCAAC-1	526.219	0.05	-0.100699
GSM8002074_ACATTTCCAGTCGCTG-1	488.703	0.07	-0.034662
GSM8002074_ACATTTCTCACTACTT-1	1081.15	-0.03	-0.0088109
GSM8002074_ACCAACAAGGGTTAAT-1	704.566	0.07	-0.183512
GSM8002074_ACCACAACAGAAATTG-1	601.246	0.05	-0.0273047
GSM8002074_ACCATTTAGACGAAGA-1	570.603	-0.03	-0.00877746
GSM8002074_ACCATTTGTCACCTTC-1	554.807	0.06	-0.00540773
GSM8002074_ACCATTTTCAAGTCTG-1	705.707	0.06	-0.107797
GSM8002074_ACCCAAACACTATCCC-1	605.81	0.07	-0.140221
GSM8002074_ACCCAAAGTGGGACAT-1	503.195	0.08	0.0338775
GSM8002074_ACCCAAAGTGGTCTGC-1	695.06	0	-0.0478577
GSM8002074_ACCCAAATCAGCTTCC-1	709.235	0.03	-0.0268675
GSM8002074_ACCCTCACACTGAGGA-1	563.319	0.04	-0.0668239
GSM8002074_ACCCTCAGTAATTAGG-1	642.671	0.04	0.0306458
GSM8002074_ACCCTCATCGCTTGCT-1	696.271	0.06	-0.0707794
GSM8002074_ACCCTTGAGCCATCCG-1	564.113	0.06	0.0721923
GSM8002074_ACCCTTGCAGGTTCCG-1	676.162	-0.01	0.0231031
GSM8002074_ACCGTTCCAATTGCTG-1	608.951	0.05	-0.0863773
GSM8002074_ACCTACCGTATGTCCA-1	660.536	-0.07	-0.0603289
GSM8002074_ACCTGAACAGCACAGA-1	557.686	0.06	-0.0187956
GSM8002074_ACCTGAAGTGGCACTC-1	431.654	-0.15	-0.0671617
GSM8002074_ACCTGAATCATGTCAG-1	705.835	0.06	0.00687678
GSM8002074_ACGATGTCAAAGGCTG-1	689.285	0.08	-0.0977111
GSM8002074_ACGATGTGTACAATAG-1	587.112	-0.02	-0.0236052
GSM8002074_ACGATGTGTATAGCTC-1	608.647	0.06	-0.0256853
GSM8002074_ACGCACGAGCAACAAT-1	543.418	0.04	-0.163482
GSM8002074_ACGGAAGGTCAGCTTA-1	622.433	-0.03	-0.0645602
GSM8002074_ACGGAAGTCACTGTTT-1	508.31	0.06	-0.0792095
GSM8002074_ACGGGTCGTGGTTCTA-1	965.485	0.09	-0.0864154
GSM8002074_ACGGGTCTCGCATGAT-1	641.429	0.22	-0.0744104
GSM8002074_ACGGTCGAGGCTTAGG-1	609.835	0.06	-0.153327
GSM8002074_ACGGTCGCACCGCTAG-1	700.625	0.06	-0.0340959
GSM8002074_ACGGTCGCATCGTGCG-1	600.333	-0.02	-0.0337285
GSM8002074_ACGGTCGGTAGCTTTG-1	623.533	0.06	-0.0447642
GSM8002074_ACGGTCGTCCGGACTG-1	693.01	0.05	0.0173898
GSM8002074_ACGTACACAAATGAGT-1	524.944	0.07	-0.126403
GSM8002074_ACGTACACATCTTCGC-1	857.309	-0.07	0.0901806
GSM8002074_ACGTAGTAGACATACA-1	732.385	0.01	-0.0636005
GSM8002074_ACGTAGTAGCTATCTG-1	771.372	-0.11	-0.0751431
GSM8002074_ACGTAGTCAATCCTTT-1	547.14	-0.01	-0.106999
GSM8002074_ACGTAGTTCACAACCA-1	531.955	0.07	-0.127449
GSM8002074_ACGTAGTTCCTCAGAA-1	630.212	-0.03	-0.0282247
GSM8002074_ACGTCCTCACCCTATC-1	519.501	-0.04	0.0354067
GSM8002074_ACGTCCTCATCTCGTC-1	723.866	0.01	-0.0662501
GSM8002074_ACGTCCTGTATCTCGA-1	518.079	0.06	-0.152793
GSM8002074_ACGTCCTGTCCTATAG-1	489.327	0.05	0.0405891
GSM8002074_ACGTCCTTCCTACCAC-1	580.907	0.09	-0.0530824
GSM8002074_ACGTCCTTCTATCGTT-1	642.784	0.1	-0.0571794
GSM8002074_ACGTTCCGTCCACACG-1	776.957	0.08	-0.0262998
GSM8002074_ACTACGAGTCCACACG-1	742.788	0.03	-0.125058
GSM8002074_ACTATCTAGGTTATAG-1	634.165	0.06	-0.0373144
GSM8002074_ACTATCTGTGTGTCGC-1	457.41	0.24	-0.228411
GSM8002074_ACTATCTTCATGGATC-1	554.167	-0.14	0.0111037
GSM8002074_ACTATGGAGGTATCTC-1	664.675	0.1	-0.0554857
GSM8002074_ACTATGGAGTAAACGT-1	464.448	0.06	-0.142914
GSM8002074_ACTATGGAGTAGTCAA-1	532.185	0.06	-0.0966315
GSM8002074_ACTATGGAGTTAACGA-1	683.43	0.18	-0.111157
GSM8002074_ACTATGGCACGGCGTT-1	518.072	-0.06	0.0287472
GSM8002074_ACTATGGGTCCGAAGA-1	485.344	0.05	0.0535998
GSM8002074_ACTATGGTCCTTCACG-1	657.263	-0.03	-0.10911
GSM8002074_ACTATGGTCTTCACGC-1	613.771	-0.1	-0.062897
GSM8002074_ACTATTCCACGCTATA-1	636.968	0.09	-0.0439747
GSM8002074_ACTATTCCACTCCCTA-1	642.586	-0.11	-0.032803
GSM8002074_ACTCCCACAAGTACCT-1	607.15	-0.02	0.0019899
GSM8002074_ACTCCCAGTCATAGTC-1	654.55	0.22	-0.0147294
GSM8002074_ACTCCCATCATAGACC-1	656.957	-0.1	-0.0230329
GSM8002074_ACTCTCGAGAGGACTC-1	745.986	0.04	0.0810568
GSM8002074_ACTCTCGCAAGTCCAT-1	538.33	0.29	-0.0898426
GSM8002074_ACTCTCGCACTCAAGT-1	614.428	-0.02	0.0209156
GSM8002074_ACTCTCGGTACTAGCT-1	715.065	-0.03	0.00224329
GSM8002074_ACTCTCGTCGCTCTCA-1	627.222	-0.02	-0.079869
GSM8002074_ACTGCAATCACGGTCG-1	654.399	-0.07	-0.0105176
GSM8002074_ACTGTCCGTAGAGTTA-1	727.378	0.08	-0.11177
GSM8002074_ACTGTCCGTTCGCGTG-1	535.239	-0.08	-0.0962704
GSM8002074_ACTGTGAAGAGGACTC-1	452.017	0.04	-0.0371953
GSM8002074_ACTGTGACAACAGCCC-1	794.047	0.1	-0.0885305
GSM8002074_ACTGTGACAGTCGGAA-1	923.422	0.03	-0.0311629
GSM8002074_ACTTATCAGTTGGGAC-1	672.816	0.23	-0.0830097
GSM8002074_ACTTATCCAACAAGAT-1	626.745	0.06	-0.00620312
GSM8002074_ACTTATCCAGCTCTGG-1	496.901	0.05	0.0496915
GSM8002074_ACTTATCCATAGACTC-1	623.944	-0.01	-0.103403
GSM8002074_ACTTATCTCGCCAGTG-1	547.909	0.19	-0.124525
GSM8002074_ACTTCCGGTTTGACAC-1	460.449	0.04	-0.0582324
GSM8002074_ACTTTCAAGCTGAAAT-1	459.925	0.21	-0.0404572
GSM8002074_ACTTTCAAGTATGTAG-1	668.66	-0.04	0.0213449
GSM8002074_ACTTTCAGTTGGTAGG-1	684.532	0.04	0.00248374
GSM8002074_ACTTTCATCAGAATAG-1	470.156	0.06	-0.0765828
GSM8002074_AGAAATGAGTGGATTA-1	574.752	-0.05	-0.0924965
GSM8002074_AGAACAAAGAGAACCC-1	500.608	0.05	-0.0460154
GSM8002074_AGAACAAGTACTGAGG-1	608.515	0.03	-0.0267801
GSM8002074_AGAACAAGTCTAGATC-1	718.221	0.19	-0.0480866
GSM8002074_AGAACAAGTCTCAAGT-1	701.684	-0.06	-0.0132554
GSM8002074_AGAACAATCACATTGG-1	894.691	0.12	-0.0334393
GSM8002074_AGAAGCGCATAGCACT-1	832.05	-0.08	-0.133349
GSM8002074_AGAAGTAAGTATGTAG-1	656.746	0.07	-0.176923
GSM8002074_AGAAGTACATGAATAG-1	589.886	0.1	-0.0638699
GSM8002074_AGAAGTATCACAGTGT-1	639.355	0.08	-0.0603663
GSM8002074_AGACAAACACGGGCTT-1	592.692	0.06	0.0324331
GSM8002074_AGACAAACAGACAATA-1	434.845	0.29	-0.116328
GSM8002074_AGACAAATCGATGCAT-1	692.078	0.06	0.0104362
GSM8002074_AGACACTCATATGCGT-1	622.806	0.16	-0.104096
GSM8002074_AGACAGGGTATACCCA-1	644.639	0.01	-0.0530954
GSM8002074_AGACAGGGTCACTCAA-1	682.1	0.06	-0.0482083
GSM8002074_AGACAGGGTTCGGTTA-1	521.883	0.05	-0.096365
GSM8002074_AGACAGGTCATCGGGC-1	801.537	0.02	0.0131581
GSM8002074_AGACCATAGTGCGTCC-1	696.42	0.16	-0.0793649
GSM8002074_AGACCATCACAGTACT-1	615.624	0.05	-0.0591223
GSM8002074_AGACCATGTTCGTACA-1	902.318	-0.01	-0.0784505
GSM8002074_AGACCATTCGGCATAT-1	705.99	-0.06	-0.0865572
GSM8002074_AGACCCGAGGCGAAGG-1	619.25	0.05	0.0276136
GSM8002074_AGAGAATAGCGTTCCG-1	515.747	-0.03	-0.0517645
GSM8002074_AGAGAATAGTCACTCA-1	675.52	-0.05	-0.0363632
GSM8002074_AGAGAATCAACCGCTG-1	608.255	0.18	-0.0513488
GSM8002074_AGAGAGCAGAAGAGCA-1	662.514	-0.02	-0.0970607
GSM8002074_AGAGCCCGTACAATAG-1	858.096	-0.1	-0.0763191
GSM8002074_AGATAGAAGTGAGTTA-1	566.593	0.24	-0.118168
GSM8002074_AGATCCAAGCGAAACC-1	788.123	-0.01	0.0233208
GSM8002074_AGATCCAGTACTCCCT-1	525.287	-0.03	-0.0661918
GSM8002074_AGATCCATCCGTGGCA-1	718.019	0.06	-0.187174
GSM8002074_AGATCGTAGTGAATAC-1	611.917	-0.21	0.0157016
GSM8002074_AGATCGTCAGCAAGAC-1	568.065	-0.04	-0.139308
GSM8002074_AGATCGTTCCTCGATC-1	556.697	-0.07	-0.08632
GSM8002074_AGATGAAAGGAGTCTG-1	675.653	0.04	-0.0304725
GSM8002074_AGATGAACAGGTTACT-1	652.158	0.01	0.003815
GSM8002074_AGATGAAGTAGATCCT-1	763.584	0.01	-0.0927494
GSM8002074_AGATGCTTCGGTTAGT-1	612.239	0.06	-0.0403932
GSM8002074_AGATGCTTCTTACGTT-1	717.858	-0.06	-0.0543773
GSM8002074_AGATGCTTCTTTGCGC-1	673.931	0.01	-0.0477323
GSM8002074_AGCATCACACGCACCA-1	920.615	0.27	-0.179107
GSM8002074_AGCCAATAGGTACAGC-1	643.16	0.06	-0.0433152
GSM8002074_AGCCAATAGGTTCCGC-1	925.074	-0.06	-0.0128041
GSM8002074_AGCCAATAGTCCGTCG-1	589.818	-0.07	-0.0125941
GSM8002074_AGCCAATTCGGATACT-1	553.19	-0.05	-0.0559462
GSM8002074_AGCCAATTCTATTTCG-1	729.287	0.24	-0.0957896
GSM8002074_AGCCACGCAGCGTATT-1	792.437	0.08	-0.0814658
GSM8002074_AGCCACGGTCGTGATT-1	494.938	-0.03	0.0388868
GSM8002074_AGCCAGCAGCAGCAGT-1	560.904	0.07	-0.100191
GSM8002074_AGCCAGCGTTCTTGTT-1	858.917	-0.01	-0.0969497
GSM8002074_AGCCAGCTCATCGACA-1	755.989	0.09	-0.0856975
GSM8002074_AGCCAGCTCGAGAACG-1	452.544	0.05	-0.053498
GSM8002074_AGCGCCACAACCCTAA-1	725.04	0.02	-0.0378164
GSM8002074_AGCGCCACAGCGTTTA-1	513.092	0.06	-0.120238
GSM8002074_AGCGCCACAGCTGGTC-1	471.482	0.06	-0.0273874
GSM8002074_AGCGCTGGTACTCCCT-1	678.499	-0.12	-0.0363334
GSM8002074_AGCGCTGGTGAATGAT-1	699.008	0.06	0.000656985
GSM8002074_AGCGTATGTATCGTGT-1	660.154	0.05	0.0407513
GSM8002074_AGCGTCGGTACCCAGC-1	514.585	0.06	-0.130164
GSM8002074_AGCTACAGTCCTGGTG-1	478.484	-0.11	0.052836
GSM8002074_AGCTCAAAGTGTGTTC-1	474.86	-0.07	-0.0977064
GSM8002074_AGCTCAAGTGAGTAGC-1	541.684	-0.04	-0.0275589
GSM8002074_AGCTTCCAGGAGAGTA-1	719.807	-0.05	-0.033578
GSM8002074_AGCTTCCGTTGGGTTT-1	782.904	0.07	-0.0473683
GSM8002074_AGCTTCCTCCGCACGA-1	624.962	0.06	-0.0817648
GSM8002074_AGCTTCCTCGTGGGTC-1	613.759	0.22	-0.0696399
GSM8002074_AGGAAATAGAAAGCGA-1	532.928	-0.03	0.0388347
GSM8002074_AGGAAATGTAGCACAG-1	573.932	0.05	-0.188549
GSM8002074_AGGAAATGTAGCGCCT-1	506.545	-0.07	-0.0840649
GSM8002074_AGGAAATTCCGCATAA-1	526.329	0.03	-0.0275955
GSM8002074_AGGAATAAGCGCACAA-1	650.614	0.05	-0.0894664
GSM8002074_AGGAATACAACACTAC-1	442.763	0.05	-0.223305
GSM8002074_AGGACGATCTCGCTCA-1	596.96	0.06	-0.0523014
GSM8002074_AGGACGATCTTCGTAT-1	627.586	-0.01	-0.0306325
GSM8002074_AGGACTTAGTACTCGT-1	844.417	0.18	-0.125618
GSM8002074_AGGACTTCACGAGAAC-1	569.712	-0.04	-0.0222973
GSM8002074_AGGAGGTCACTGTCGG-1	613.493	0.24	-0.0483315
GSM8002074_AGGAGGTGTGACTCTA-1	628.382	0.28	-0.20799
GSM8002074_AGGATAAAGCACTCTA-1	559.736	0.05	-0.0618091
GSM8002074_AGGATCTCACTTGTGA-1	780.045	0.03	-0.114701
GSM8002074_AGGATCTTCGAGATGG-1	515.578	0.05	-0.143618
GSM8002074_AGGATCTTCGCTTAAG-1	596.539	0.17	-0.135006
GSM8002074_AGGCATTAGAGGTTAT-1	653.993	0.06	0.00740257
GSM8002074_AGGCATTTCGAGTGAG-1	621.46	-0.09	-0.0244979
GSM8002074_AGGCCACAGCCGGAAT-1	840.901	0.19	-0.0988013
GSM8002074_AGGCCACAGTACAGCG-1	1036.41	0.01	-0.0201984
GSM8002074_AGGCTGCCATCAGCTA-1	696.419	0.06	-0.0598537
GSM8002074_AGGGAGTGTCTCTCCA-1	508.21	-0.02	-0.0865729
GSM8002074_AGGGCCTAGGTAACTA-1	668.873	0.09	-0.0338813
GSM8002074_AGGGCCTAGGTAGTAT-1	502.308	0.07	-0.0724064
GSM8002074_AGGGCCTTCTGGACTA-1	839.548	0.01	-0.102417
GSM8002074_AGGGTGACAACACAAA-1	705.367	0.06	-0.0897173
GSM8002074_AGGGTGAGTACAACGG-1	443.898	-0.1	-0.0233131
GSM8002074_AGGGTGAGTGGATGAC-1	928.296	0	-0.0187412
GSM8002074_AGGGTGATCTTCACAT-1	723.019	0.1	-0.0672544
GSM8002074_AGGGTTTGTGCTCTCT-1	777.586	0.09	-0.17701
GSM8002074_AGGTAGGAGAAATCCA-1	682.783	0.06	-0.0736595
GSM8002074_AGGTAGGAGGAGATAG-1	774.029	-0.02	0.00327657
GSM8002074_AGGTAGGCAACCGTGC-1	671.978	-0.02	-0.0429872
GSM8002074_AGGTAGGTCAGACAAA-1	673.346	-0.01	-0.0221988
GSM8002074_AGGTAGGTCTTCTGGC-1	588.442	0.06	0.0487305
GSM8002074_AGGTCATAGGGTCACA-1	704.921	-0.07	-0.0581735
GSM8002074_AGGTCTATCTCGTGGG-1	785.658	0.06	0.00107292
GSM8002074_AGGTGTTAGAGGCGTT-1	586.91	-0.01	-0.0256391
GSM8002074_AGGTGTTAGATCCTAC-1	665.456	0.03	-0.022902
GSM8002074_AGGTGTTAGGAAGTCC-1	597.876	0.03	-0.004618
GSM8002074_AGGTGTTAGTAGAGTT-1	589.946	0.14	-0.127514
GSM8002074_AGGTGTTCACTGGACC-1	611.472	-0.04	0.0285044
GSM8002074_AGGTGTTCAGAGTCAG-1	583.848	0.05	-0.0159408
GSM8002074_AGGTGTTTCATATGGC-1	546.517	0.19	-0.122548
GSM8002074_AGGTTACCACATATCG-1	773.4	-0.11	-0.0781017
GSM8002074_AGGTTACCACTGGCGT-1	546.905	-0.03	0.0526244
GSM8002074_AGGTTGTCACTGTGTA-1	763.097	-0.06	-0.0868454
GSM8002074_AGGTTGTCATATAGCC-1	769.017	0.02	-0.0344655
GSM8002074_AGTACCAAGCCTCTGG-1	792.988	0.19	-0.179599
GSM8002074_AGTACTGAGTCTTGGT-1	545.434	0.05	-0.0750116
GSM8002074_AGTACTGTCACTGATG-1	566.842	0.06	0.000272123
GSM8002074_AGTAGCTTCCCTATTA-1	717.547	0.02	-0.0357421
GSM8002074_AGTAGTCAGACCAAGC-1	671.13	0	-0.0828376
GSM8002074_AGTAGTCAGTCGCCAC-1	692.234	0.08	0.0117788
GSM8002074_AGTCAACCAGCAGATG-1	685.71	0.09	-0.0873106
GSM8002074_AGTCATGAGAGGTCGT-1	746.112	0.06	-0.076076
GSM8002074_AGTCATGGTTAGGACG-1	873.921	0.14	-0.068249
GSM8002074_AGTCATGGTTGATGTC-1	625.53	-0.07	0.00812691
GSM8002074_AGTCTCCAGAAACCAT-1	484.31	-0.05	-0.0420411
GSM8002074_AGTCTCCAGCATATGA-1	578.672	0.17	-0.104443
GSM8002074_AGTCTCCCATGGAACG-1	581.99	0.06	-0.0683548
GSM8002074_AGTGACTCACCAGGTC-1	572.296	0.06	-0.0948586
GSM8002074_AGTGACTGTCAAACGG-1	540.929	0.05	0.0247918
GSM8002074_AGTGATCAGAATAACC-1	516.843	-0.05	-0.0413792
GSM8002074_AGTGATCAGCAGCAGT-1	481.991	0.05	-0.121487
GSM8002074_AGTGCCGAGAAGGCTC-1	616.083	0.06	-0.0625269
GSM8002074_AGTGCCGAGTCATGGG-1	578.276	0.05	-0.0400364
GSM8002074_AGTGCCGCAAATTGCC-1	575.007	0.04	-0.21714
GSM8002074_AGTGTTGAGAACCGCA-1	589.924	-0.04	-0.0779912
GSM8002074_AGTGTTGAGACTAAGT-1	581.818	0.16	-0.280431
GSM8002074_AGTGTTGCACCAGCCA-1	569.652	0.13	-0.138696
GSM8002074_AGTGTTGTCTGATGGT-1	618.981	0.02	-0.0533532
GSM8002074_AGTGTTGTCTTTCAGT-1	553.307	-0.04	0.0606045
GSM8002074_AGTTAGCAGTCGCGAA-1	792.262	0.17	-0.0158393
GSM8002074_AGTTAGCGTGACGTCC-1	850.736	0.07	-0.089265
GSM8002074_AGTTAGCTCCGAGCTG-1	541.608	-0.03	-0.0156807
GSM8002074_AGTTCCCCATCTGGGC-1	673.924	0.15	-0.0486605
GSM8002074_AGTTCCCGTAATTGGA-1	740.448	0.12	-0.00225712
GSM8002074_ATACCGACACATGTTG-1	677.842	-0.05	-0.0162123
GSM8002074_ATACCTTCACTCCGAG-1	717.956	0	-0.0818594
GSM8002074_ATACCTTGTATGAGCG-1	690.185	0.12	0.00776828
GSM8002074_ATACTTCCACTCTAGA-1	739.004	0.06	-0.105028
GSM8002074_ATACTTCCAGGTTCGC-1	658.32	0.06	-0.0353332
GSM8002074_ATAGACCCAAAGCAAT-1	511.812	-0.06	0.00602147
GSM8002074_ATAGACCTCGAATGCT-1	640.484	0.17	-0.110755
GSM8002074_ATAGAGACAAGGACAC-1	827.092	-0.04	-0.0355038
GSM8002074_ATAGAGACAATGCTCA-1	820.53	0.07	-0.138207
GSM8002074_ATAGAGAGTCATCACA-1	532.394	0.05	-0.119522
GSM8002074_ATAGAGAGTCATGGCC-1	660.261	-0.18	-0.018935
GSM8002074_ATAGGCTAGCTGACAG-1	674.588	0.05	-0.0120686
GSM8002074_ATAGGCTAGGCCGCTT-1	773.306	-0.03	-0.0823288
GSM8002074_ATAGGCTAGGGACAGG-1	503.078	0.05	-0.0506662
GSM8002074_ATAGGCTAGTTGAATG-1	557.09	0.05	-0.0488281
GSM8002074_ATAGGCTGTACGTGTT-1	526.765	0.05	0.028371
GSM8002074_ATAGGCTTCTCATTAC-1	486.322	-0.08	-0.019374
GSM8002074_ATATCCTCACTAGGCC-1	536.123	0.12	-0.171542
GSM8002074_ATATCCTCAGGCAATG-1	658.806	0.2	-0.0125117
GSM8002074_ATATCCTTCGCTCTCA-1	1140.46	-0.03	-0.0380487
GSM8002074_ATCACAGAGAAGCTGC-1	684.897	0.07	-0.12624
GSM8002074_ATCACGAAGATAGCTA-1	724.886	0.06	-0.0339078
GSM8002074_ATCACGAAGGAGGGTG-1	809.624	0.05	-0.0748672
GSM8002074_ATCACTTAGTAACGAT-1	541.506	0.07	-0.0370396
GSM8002074_ATCACTTGTTGCAACT-1	544.554	0.06	-0.0120777
GSM8002074_ATCAGGTAGACTACCT-1	627.337	-0.05	-0.0665386
GSM8002074_ATCATTCAGGTCGTCC-1	1437.9	-0.01	-0.040942
GSM8002074_ATCATTCAGTGCCGAA-1	498.492	0.05	3.26e-05
GSM8002074_ATCCACCAGCTGACAG-1	641.509	-0.13	-0.0160399
GSM8002074_ATCCATTTCGAACTCA-1	557.148	0.23	-0.0416095
GSM8002074_ATCCCTGGTGCAAGAC-1	717.127	0.05	0.0535881
GSM8002074_ATCCCTGTCTTAGTTC-1	729.239	-0.07	0.0365785
GSM8002074_ATCCGTCTCCGACATA-1	698.014	-0.08	-0.0471583
GSM8002074_ATCCTATCACAAAGTA-1	807.595	-0.02	0.0295007
GSM8002074_ATCGCCTAGACCAACG-1	784.684	0.18	-0.143076
GSM8002074_ATCGCCTGTTGCTCGG-1	660.104	-0.02	0.0122077
GSM8002074_ATCGCCTTCGGATTAC-1	536.905	-0.08	-0.0308213
GSM8002074_ATCGGATGTCCGAAAG-1	614.459	0.06	-0.0895056
GSM8002074_ATCGGCGGTAGGATAT-1	857.175	0.03	-0.0912745
GSM8002074_ATCGGCGTCTTCTGGC-1	503.403	0.04	-0.120314
GSM8002074_ATCGTAGCAACCGTGC-1	586.065	0.1	-0.091334
GSM8002074_ATCGTCCAGTAGGTTA-1	485.89	0.1	-0.147721
GSM8002074_ATCGTCCCAACTCATG-1	775.965	0.07	-0.0341356
GSM8002074_ATCGTCCGTACGACTT-1	683.874	0.09	-0.130257
GSM8002074_ATCGTGACATCTTCGC-1	605.284	0.02	-0.0263169
GSM8002074_ATCGTGATCTGTCAGA-1	616.976	-0.21	0.00387975
GSM8002074_ATCTCTATCAGACCTA-1	793.599	0.21	-0.127689
GSM8002074_ATCTTCACAACCAATC-1	691.752	0.08	-0.0821691
GSM8002074_ATCTTCATCACGGACC-1	670.789	-0.04	-0.0118451
GSM8002074_ATGAAAGAGCTTACGT-1	537.789	-0.03	0.00485941
GSM8002074_ATGAAAGCACTAACCA-1	619.179	-0.01	-0.0930347
GSM8002074_ATGACCATCTCAGGCG-1	515.732	0.06	-0.05059
GSM8002074_ATGACCATCTGCTGAA-1	549.812	-0.06	0.0597065
GSM8002074_ATGAGGGGTTCAGTAC-1	589.828	-0.04	-0.0561954
GSM8002074_ATGAGTCAGTGGTGGT-1	553.569	0.24	-0.156478
GSM8002074_ATGATCGAGCCTGAGA-1	593.047	0.05	-0.0421939
GSM8002074_ATGATCGAGCGCGTTC-1	451.006	0.34	-0.105045
GSM8002074_ATGATCGAGGTCACCC-1	746.309	0.06	-0.0872291
GSM8002074_ATGATCGTCATTGTTC-1	763.974	0.06	-0.0610937
GSM8002074_ATGATCGTCCTGGGTG-1	673.71	0.27	-0.179371
GSM8002074_ATGCATGCAGAGTTGG-1	765.175	0.06	-0.0441344
GSM8002074_ATGCATGGTTCGGTAT-1	555.305	0.07	-0.207239
GSM8002074_ATGCATGGTTGCTTGA-1	556.105	0.05	-0.0595159
GSM8002074_ATGCCTCTCGGACTGC-1	634.81	0	-0.0347265
GSM8002074_ATGCCTCTCGGCTTCT-1	606.53	0	-0.0316111
GSM8002074_ATGCGATAGGTAGATT-1	535.698	0.04	0.00409075
GSM8002074_ATGCGATGTACCCACG-1	644.288	0.01	-0.0235111
GSM8002074_ATGGAGGAGCCGGATA-1	556.27	0.04	0.0462688
GSM8002074_ATGGAGGAGGGATCAC-1	605.337	0.07	-0.162523
GSM8002074_ATGGAGGCAGACGATG-1	978.042	0.01	-0.0430122
GSM8002074_ATGGAGGGTATGCGTT-1	618.014	0.21	-0.092935
GSM8002074_ATGGAGGGTATTTCGG-1	785.387	-0.01	-0.0784129
GSM8002074_ATGGAGGGTGGCTGAA-1	496.65	0.05	-0.114888
GSM8002074_ATGGATCAGGATCATA-1	857.186	0.02	-0.00027209
GSM8002074_ATGGATCGTACGTTCA-1	579.917	-0.03	-0.035642
GSM8002074_ATGGATCTCAGCAGAG-1	669.243	0.02	0.0166072
GSM8002074_ATGGGTTCAAAGGGTC-1	490.071	0.05	-0.119188
GSM8002074_ATGGGTTGTGTGAGCA-1	566.299	0.03	-0.0613444
GSM8002074_ATGGTTGCACGTACTA-1	652.978	0.06	0.0338647
GSM8002074_ATGGTTGGTGCGGCTT-1	539.146	0.18	-0.0459329
GSM8002074_ATGGTTGTCACGGGCT-1	566.284	0.22	-0.135135
GSM8002074_ATGGTTGTCCGTATGA-1	610.702	0.06	-0.099923
GSM8002074_ATGTCTTGTTCGTGCG-1	624.126	0.07	-0.174644
GSM8002074_ATGTCTTTCTTGGAAC-1	686.368	0.07	-0.168282
GSM8002074_ATTACCTCAGACACAG-1	609.828	-0.02	0.0343824
GSM8002074_ATTACCTGTGCGGATA-1	483.393	0.25	-0.0896912
GSM8002074_ATTACCTTCGGCGATC-1	621.677	0.05	-0.113307
GSM8002074_ATTACTCGTTTGATCG-1	540.252	0.05	-0.0897145
GSM8002074_ATTACTCTCAATGTCG-1	594.619	0.09	0.0937575
GSM8002074_ATTCACTAGGATTACA-1	720.727	0.06	-0.126669
GSM8002074_ATTCACTTCGCGCTGA-1	600.928	0.1	-0.230949
GSM8002074_ATTCAGGAGACATAGT-1	615.23	0.17	-0.082457
GSM8002074_ATTCAGGAGAGGTCGT-1	567.61	-0.09	-0.0654472
GSM8002074_ATTCAGGCATCGATGT-1	516.143	0.08	-0.0688426
GSM8002074_ATTCAGGTCCATTCGC-1	727.909	-0.05	-0.0932362
GSM8002074_ATTCCATAGATTACCC-1	704.978	-0.06	-0.00520335
GSM8002074_ATTCCATCATGACGTT-1	686.546	0.08	-0.0665791
GSM8002074_ATTCCATGTAACGGTG-1	678.421	0.09	-0.053891
GSM8002074_ATTCCATGTAGCGCCT-1	512	0.19	-0.0525401
GSM8002074_ATTCCCGAGTCTTCCC-1	683.384	0.1	-0.0246129
GSM8002074_ATTCCCGCATAAGCAA-1	596.241	0.13	0.0308751
GSM8002074_ATTCCCGTCGACGACC-1	582.883	0.07	0.0203068
GSM8002074_ATTCCTACACAGCCAC-1	551.533	0.06	-0.104058
GSM8002074_ATTCCTATCTCAGGCG-1	571.412	0.05	-0.162539
GSM8002074_ATTCGTTGTCATCACA-1	734.121	0.17	-0.197654
GSM8002074_ATTCGTTTCTCTCCGA-1	607.736	0.11	0.0375169
GSM8002074_ATTCTACAGGGATGTC-1	544.151	0.24	-0.098892
GSM8002074_ATTCTTGGTCAGGAGT-1	525.917	0.07	-0.256501
GSM8002074_ATTGGGTAGACTCTTG-1	489.667	0.25	-0.182433
GSM8002074_ATTGGGTTCGGAAGGT-1	511.217	0.05	-0.0875012
GSM8002074_ATTGGGTTCTATTGTC-1	673.205	-0.03	0.0839361
GSM8002074_ATTGTTCAGATTAGCA-1	569.571	-0.1	0.0468847
GSM8002074_ATTGTTCAGGTTAGTA-1	763.435	0.07	-0.0390457
GSM8002074_ATTGTTCCACTGCTTC-1	966.81	0.06	-0.0430483
GSM8002074_ATTTACCAGTCATTGC-1	651.4	-0.04	0.0700734
GSM8002074_ATTTACCGTTGCGTAT-1	543.863	0.05	-0.0361753
GSM8002074_ATTTCACGTTGTTTGG-1	562.156	0.11	-0.070588
GSM8002074_ATTTCTGCAGAGTAAT-1	545.235	0.04	0.0467953
GSM8002074_CAAAGAAAGCGCCTCA-1	563.172	0.18	-0.0234242
GSM8002074_CAAAGAAAGCTAATCC-1	713.685	0.03	-0.127274
GSM8002074_CAAAGAACAGTTGCGC-1	628.35	0.05	-0.10398
GSM8002074_CAACAACAGGTTAAAC-1	522.732	0.22	-0.173435
GSM8002074_CAACAACAGTCTACCA-1	694.306	-0.04	0.0568356
GSM8002074_CAACAACTCTTCTTCC-1	616.565	-0.02	0.00267687
GSM8002074_CAACAGTAGTCTTGGT-1	579.632	0.03	-0.162686
GSM8002074_CAACAGTGTGGACCTC-1	544.834	0.14	-0.0626259
GSM8002074_CAACCAAGTAGCGTAG-1	792.137	0.09	-0.00867386
GSM8002074_CAACCTCGTCTTCCGT-1	560.91	0.07	-0.0963428
GSM8002074_CAACCTCTCACAAGGG-1	633.254	-0.12	0.0106191
GSM8002074_CAACGATCAGCAATTC-1	645.953	0.06	0.0274534
GSM8002074_CAACGATGTATAGGGC-1	678.827	0.06	-0.0666797
GSM8002074_CAACGATGTCTTTATC-1	649.715	0.07	-0.0931488
GSM8002074_CAACGATTCGTGCAGC-1	623.644	-0.1	-0.037233
GSM8002074_CAACGATTCTTACCAT-1	948.525	0.13	-0.0466783
GSM8002074_CAACGGCAGCTACTAC-1	719.482	0.1	0.0220066
GSM8002074_CAACGGCTCGAGAGCA-1	546.221	0.05	-0.0907719
GSM8002074_CAAGACTGTACTGAGG-1	552.857	0.06	-0.0254242
GSM8002074_CAAGACTTCGTGCATA-1	796.065	0.09	-0.0135411
GSM8002074_CAAGAGGAGCGCCTAC-1	546.961	-0.01	-0.126281
GSM8002074_CAAGAGGTCAACCTCC-1	648.753	0	-0.00759071
GSM8002074_CAAGAGGTCGGTTAGT-1	844.195	0.02	-0.0271666
GSM8002074_CAAGCTAGTTGGATCT-1	585.756	0.06	-0.000567814
GSM8002074_CAAGGGAAGAGGTGCT-1	536.632	0.04	-0.00318736
GSM8002074_CAATACGAGTGCACAG-1	713.448	0.05	-0.114502
GSM8002074_CAATACGGTAGTACGG-1	523.231	0.1	0.0045487
GSM8002074_CAATACGTCCACCCTA-1	791.792	0.11	-0.0567353
GSM8002074_CAATCGACAACGTATC-1	718.609	0.07	-0.114438
GSM8002074_CAATCGACACAGAAGC-1	651.403	-0.04	-0.0267276
GSM8002074_CAATCGAGTAAGTCAA-1	511.834	0.07	0.0189726
GSM8002074_CAATTTCGTACCAATC-1	564.302	-0.04	0.0213775
GSM8002074_CACAACATCGGTGCAC-1	706.974	0.1	-0.117641
GSM8002074_CACAGATCACTAACCA-1	821.644	0.08	-0.11478
GSM8002074_CACAGATCATCTTAGG-1	569.387	0.09	-0.00637899
GSM8002074_CACAGGCAGCATACTC-1	1058.35	0.18	-0.127198
GSM8002074_CACAGGCCAACCAGAG-1	579.154	0.08	-0.105523
GSM8002074_CACAGGCCATGCACTA-1	791.412	0	-0.137712
GSM8002074_CACAGGCTCACGGGCT-1	818.83	0.08	-0.056641
GSM8002074_CACAGGCTCAGACTGT-1	534.324	0.06	-0.082815
GSM8002074_CACATGAAGTTGCTCA-1	550.931	-0.03	-0.0858438
GSM8002074_CACATGACAGCTAACT-1	717.731	0.04	0.0426506
GSM8002074_CACATGACAGCTTCGG-1	895.518	0.16	-0.0508262
GSM8002074_CACCAAAAGATCGACG-1	751.443	0.05	-0.0833638
GSM8002074_CACCAAAAGTTAACGA-1	787.445	0.01	-0.122464
GSM8002074_CACCAAAGTTACTCAG-1	737.48	-0.02	-0.108598
GSM8002074_CACGAATCACCAACAT-1	599.964	-0.01	-0.0743084
GSM8002074_CACGGGTAGGTCCAGA-1	518.515	0.05	-0.0365965
GSM8002074_CACGTGGCACAAGTGG-1	499.442	-0.06	-0.104122
GSM8002074_CACGTGGTCATCGACA-1	726.613	0.05	-0.104219
GSM8002074_CACGTTCCAGATACCT-1	563.6	-0.01	-0.0427494
GSM8002074_CACTAAGAGCGCCTCA-1	617.65	0.04	-0.157187
GSM8002074_CACTAAGTCCATCCGT-1	908.183	0.02	-0.085599
GSM8002074_CACTGAACAGCTGTGC-1	653.261	0.03	0.00502987
GSM8002074_CACTGAACATCACCAA-1	564.931	-0.01	-0.0311895
GSM8002074_CACTGAAGTAGTCACT-1	805.282	0.14	-0.127345
GSM8002074_CACTGAATCTGGGCGT-1	563.843	0.05	-0.097189
GSM8002074_CACTGGGAGATGTTGA-1	971.148	0.07	-0.0696443
GSM8002074_CACTGGGAGGGATGTC-1	507.217	0.03	-0.0363159
GSM8002074_CACTGGGCAGTATACC-1	834.733	-0.03	-0.0970863
GSM8002074_CACTGTCAGACCTGGA-1	548.096	0.05	-0.101774
GSM8002074_CACTGTCAGGCTAACG-1	674.739	0.07	-0.00640099
GSM8002074_CACTGTCAGGCTCCCA-1	534.813	0.06	-0.105803
GSM8002074_CACTGTCTCGTTAGAC-1	704.743	0.18	-0.0807582
GSM8002074_CACTTCGGTCCGGTGT-1	474.5	0.05	-0.0212247
GSM8002074_CACTTCGTCCCACAGG-1	654.289	-0.04	0.0551652
GSM8002074_CAGAGCCCACGTAGTT-1	581.509	-0.01	-0.0550624
GSM8002074_CAGAGCCTCGGACTTA-1	504.115	0.06	-0.0453821
GSM8002074_CAGATACAGGGCCTCT-1	900.019	0.13	-0.157021
GSM8002074_CAGATACAGGTGATAT-1	746.478	0.07	-0.0982421
GSM8002074_CAGATACCACTGAGGA-1	586.973	0.05	-0.0471214
GSM8002074_CAGATACGTAAGATAC-1	946.473	0.08	-0.0729492
GSM8002074_CAGATACGTTCCGGTG-1	598.576	-0.01	0.047968
GSM8002074_CAGATACTCTGTCTCG-1	812.774	-0.08	0.0118763
GSM8002074_CAGATCAAGCGATCGA-1	872.852	0.14	-0.0415469
GSM8002074_CAGATCACACGATAGG-1	528.438	-0.04	-0.0651366
GSM8002074_CAGATCAGTTCATCTT-1	696.123	0.21	-0.13914
GSM8002074_CAGATTGAGAAGTATC-1	871.395	0.01	-0.0596445
GSM8002074_CAGATTGAGGAAAGAC-1	537.222	0.05	0.0407028
GSM8002074_CAGATTGGTCACCGCA-1	569.108	0.11	0.0301071
GSM8002074_CAGATTGGTCCTGTTC-1	467.195	-0.17	0.0465207
GSM8002074_CAGCAATTCACCGCTT-1	808.3	0.07	-0.100813
GSM8002074_CAGCAATTCGCAATTG-1	493.849	-0.07	0.107117
GSM8002074_CAGCAATTCGCTGACG-1	601.139	0.11	0.00240234
GSM8002074_CAGCACGCACCAAATC-1	631.123	0.05	-0.0930633
GSM8002074_CAGCAGCAGGACACTG-1	629.996	0.2	-0.0484382
GSM8002074_CAGCAGCAGGCTTCCG-1	692.142	0.11	-0.00605074
GSM8002074_CAGCCAGAGCGGCTCT-1	557.063	0.07	-0.0800101
GSM8002074_CAGCCAGCACAAGCTT-1	618.514	0.06	-0.133317
GSM8002074_CAGCGTGCAACCACAT-1	682.18	0.17	-0.223234
GSM8002074_CAGCGTGCACATAACC-1	670.813	0.1	-0.0789815
GSM8002074_CAGGCCACACCCTTAC-1	671.12	-0.04	-0.0392663
GSM8002074_CAGGCCAGTAGGCTCC-1	473.012	0.05	-0.11325
GSM8002074_CAGGCCAGTGAGATTA-1	499.743	-0.01	-0.0692671
GSM8002074_CAGGGCTAGTTTGGCT-1	890.145	0.1	-0.0957331
GSM8002074_CAGGGCTCACATAGCT-1	678.079	0	0.000720999
GSM8002074_CAGGGCTGTACACTCA-1	721.246	0.24	-0.101435
GSM8002074_CAGGGCTGTTATGTGC-1	491.335	0.04	0.03161
GSM8002074_CAGGTATTCGTGTGGC-1	585.962	0.11	-0.104379
GSM8002074_CAGTGCGCACAGACGA-1	590.018	0.04	-0.060528
GSM8002074_CAGTGCGCATGACGGA-1	815.929	-0.03	-0.0226186
GSM8002074_CAGTGCGGTGTCGATT-1	567.648	0	-0.0264524
GSM8002074_CAGTTAGGTCATCTAG-1	698.772	0.01	-0.096647
GSM8002074_CAGTTCCCACTGGCGT-1	681.096	-0.09	-0.0208721
GSM8002074_CAGTTCCCAGAGCGTA-1	758.823	0.11	-0.127493
GSM8002074_CAGTTCCGTCCGATCG-1	538.115	0.05	-0.0534614
GSM8002074_CAGTTCCTCGTCCTTG-1	582.823	0.06	-0.246739
GSM8002074_CATAAGCCACAGTCGC-1	568.963	-0.08	0.0171134
GSM8002074_CATAAGCCACGGATCC-1	732.01	0.1	-0.0769873
GSM8002074_CATAAGCGTCTCGCGA-1	611.264	-0.03	-0.016193
GSM8002074_CATAAGCTCTCGACCT-1	590.78	0.11	0.0148913
GSM8002074_CATACAGGTTCAAACC-1	690.333	0.19	-0.0727825
GSM8002074_CATACAGGTTGTACGT-1	423.405	0.05	-0.0657939
GSM8002074_CATACTTAGCCGTAAG-1	500.925	-0.09	0.0231126
GSM8002074_CATCAAGGTGGTTTGT-1	637.485	0.2	-0.168524
GSM8002074_CATCAAGTCCGGTTCT-1	574.605	0.09	-0.0770894
GSM8002074_CATCAAGTCTACGCAA-1	628.808	0.05	-0.0779234
GSM8002074_CATCCACGTCCAAATC-1	556.937	0.24	-0.194629
GSM8002074_CATCCACGTTCCACGG-1	720.053	0.06	-0.136174
GSM8002074_CATCCACTCTCGAACA-1	853.604	0.03	-0.0812599
GSM8002074_CATCCCACAGTAACCT-1	819.641	0.04	-0.0905268
GSM8002074_CATCCCATCCTACGAA-1	545.606	0.07	-0.119771
GSM8002074_CATCCGTAGATTCGAA-1	630.855	0.15	-0.0517284
GSM8002074_CATCCGTCACCGCTAG-1	897.998	-0.03	-0.0799846
GSM8002074_CATCCGTCAGACTGCC-1	682.819	0.07	-0.163498
GSM8002074_CATCCGTTCCTATTTG-1	840.796	-0.02	-0.104134
GSM8002074_CATCGCTCAGCCTTCT-1	799.486	0	-0.00215084
GSM8002074_CATCGCTCATGTTCGA-1	613.726	-0.03	-0.0435755
GSM8002074_CATCGCTGTGAGCGAT-1	607.595	-0.02	-0.0819873
GSM8002074_CATCGCTGTGTTTACG-1	606.948	0.06	-0.135973
GSM8002074_CATCGCTTCGTGCGAC-1	624.908	0.07	-0.0060263
GSM8002074_CATCGGGTCACTGCTC-1	675.987	0.09	-0.0140256
GSM8002074_CATCGGGTCAGGACGA-1	558.19	0.06	-0.00926449
GSM8002074_CATCGTCAGATAGTGT-1	761.048	-0.05	0.0246366
GSM8002074_CATCGTCCAATAGTCC-1	680.033	0.07	-0.0315851
GSM8002074_CATGAGTGTGAATTGA-1	838.73	0	-0.0513243
GSM8002074_CATGCAAAGGATGCGT-1	631.568	0.05	-0.0852527
GSM8002074_CATGCAAAGTATGTAG-1	580.136	0.23	-0.0552751
GSM8002074_CATGCAACAGCTTTGA-1	556.594	0.05	-0.246586
GSM8002074_CATGCAAGTGGAATGC-1	573.68	0.24	-0.115033
GSM8002074_CATGCAATCATTATCC-1	562.724	-0.03	-0.0210978
GSM8002074_CATGCCTCAATCGCGC-1	595.605	-0.03	0.0205316
GSM8002074_CATGCCTCACAGTGAG-1	760.652	0.02	-0.0810017
GSM8002074_CATGCGGCAAAGCACG-1	671.107	0.06	-0.0333107
GSM8002074_CATGCGGGTTCCGGTG-1	846.063	0.13	-0.133872
GSM8002074_CATGCGGTCGAGCACC-1	592.995	0.18	-0.0868022
GSM8002074_CATGCTCCAGTTGCGC-1	852.734	0.18	-0.123719
GSM8002074_CATGGATGTGTCCGTG-1	753.025	-0.1	-0.00908828
GSM8002074_CATGGATTCGCACTCT-1	628.253	0.17	-0.118715
GSM8002074_CATGGTATCAGGACAG-1	793.352	0.01	-0.136375
GSM8002074_CATTCATAGTAAATGC-1	422.185	-0.08	-0.0829446
GSM8002074_CATTCATGTAGTATAG-1	577.841	0.06	-0.147381
GSM8002074_CATTCATTCAATGTCG-1	685.043	0.05	-0.0582627
GSM8002074_CATTCCGAGAGGCGGA-1	577.41	-0.04	-0.056473
GSM8002074_CATTCCGGTACCCGAC-1	787.594	0.03	-0.138424
GSM8002074_CATTCCGTCCGCAACG-1	735.152	0.05	-0.12548
GSM8002074_CATTCTAGTGCTAGCC-1	514.621	0.05	-0.0675252
GSM8002074_CATTCTAGTGGACCTC-1	545.984	0.08	-0.0906172
GSM8002074_CATTGAGCAGCCTATA-1	577.726	-0.04	-0.00917732
GSM8002074_CATTGCCAGTATAGAC-1	637.916	0.03	-0.0858181
GSM8002074_CATTGCCGTAGTAAGT-1	540.826	0.05	-0.0821066
GSM8002074_CATTGCCGTATGCGTT-1	550.551	-0.03	-0.0539752
GSM8002074_CATTGCCTCACACGAT-1	610.859	0.32	-0.148965
GSM8002074_CATTGTTAGGTACAGC-1	599.344	-0.12	-0.0504741
GSM8002074_CATTTCACAATGTCAC-1	655.713	-0.01	-0.00904164
GSM8002074_CATTTCAGTAGGATAT-1	650.776	-0.01	-0.0861541
GSM8002074_CATTTCATCATTGCGA-1	808.096	0.02	-0.062259
GSM8002074_CCAAGCGCATCGGCCA-1	550.935	0.06	-0.115427
GSM8002074_CCAAGCGTCCATCCGT-1	959.489	-0.02	0.00210865
GSM8002074_CCAATGATCTCTCGCA-1	586.627	-0.07	0.000787773
GSM8002074_CCAATTTAGTATGAAC-1	507.976	0.07	-0.0810423
GSM8002074_CCAATTTCACATATGC-1	791.753	-0.11	0.0149046
GSM8002074_CCAATTTCATCCTGTC-1	571.126	-0.01	0.0538434
GSM8002074_CCAATTTTCAGGCGAA-1	643.957	-0.06	-0.0487835
GSM8002074_CCACAAAAGTTGCTCA-1	816.621	0.09	-0.0874915
GSM8002074_CCACAAATCAGGTGTT-1	686.598	-0.02	-0.0288772
GSM8002074_CCACAAATCCTAAGTG-1	583.871	0.06	-0.12183
GSM8002074_CCACACTAGGATTTGA-1	803.285	0.08	0.0198251
GSM8002074_CCACACTAGGGACTGT-1	776.747	0.06	-0.119095
GSM8002074_CCACACTGTCAACATC-1	548.074	0.05	-0.0470492
GSM8002074_CCACACTGTCGTCATA-1	532.695	0.09	-0.0782151
GSM8002074_CCACACTTCGGAGTAG-1	534.033	0.05	-0.108356
GSM8002074_CCACCATTCATAGAGA-1	768.507	0.18	-0.128065
GSM8002074_CCACCATTCCATCACC-1	721.231	0.07	0.0038326
GSM8002074_CCACGAGAGCGACAGT-1	606.732	0.15	-0.0174469
GSM8002074_CCACGTTGTACGTGAG-1	437.557	0.04	-0.0991132
GSM8002074_CCACTTGAGCCTCAAT-1	581.486	-0.11	-0.0423207
GSM8002074_CCACTTGAGCTTAAGA-1	791.706	0.14	0.0018451
GSM8002074_CCACTTGGTCCAACGC-1	702.945	0.09	-0.110687
GSM8002074_CCATAAGCAGATGCGA-1	634.866	-0.06	-0.0763434
GSM8002074_CCATCACAGCCTCACG-1	679.507	-0.02	-0.033058
GSM8002074_CCATCACAGTCAAGCG-1	642.936	0.06	-0.0214222
GSM8002074_CCCAACTTCACCCTCA-1	504.022	0.08	-0.17438
GSM8002074_CCCATTGAGATGTAGT-1	880.352	0.12	-0.0733866
GSM8002074_CCCATTGAGCAGAAAG-1	565.85	0.23	-0.092897
GSM8002074_CCCATTGCACAAGTTC-1	852.643	-0.02	-0.0562836
GSM8002074_CCCGGAAAGAGGGCGA-1	541.891	-0.03	-0.15438
GSM8002074_CCCGGAAAGTTCATCG-1	768.432	0.07	-0.0302029
GSM8002074_CCCGGAAGTCAAGCCC-1	591.954	-0.03	-0.0599924
GSM8002074_CCCTAACAGCTACAAA-1	765.112	-0.21	-0.104283
GSM8002074_CCCTAACGTGTTCGAT-1	1031.33	0.09	-0.141901
GSM8002074_CCCTAACTCGTAGTGT-1	473.267	0.05	-0.142017
GSM8002074_CCCTAACTCTGAGCAT-1	736.753	-0.02	-0.0900394
GSM8002074_CCCTCAAAGTAAATGC-1	879.329	0.03	-0.233609
GSM8002074_CCCTCAAAGTCAGCCC-1	707.588	0.25	-0.0379244
GSM8002074_CCCTCTCAGCGGGTAT-1	753.693	0.07	-0.0362416
GSM8002074_CCCTCTCTCGTCTACC-1	541.44	0.05	-0.12843
GSM8002074_CCCTGATCACGGCCAT-1	702.658	0.07	-0.0276301
GSM8002074_CCCTGATGTCGAACGA-1	597.09	-0.05	-0.000630382
GSM8002074_CCCTTAGCAATGCAAA-1	663.591	0.15	-0.104117
GSM8002074_CCCTTAGCAGTTAGGG-1	529.691	0.05	0.0818339
GSM8002074_CCCTTAGGTCGCGGTT-1	458.126	0.05	-0.147853
GSM8002074_CCCTTAGGTTCACCGG-1	467.146	0.04	-0.00176385
GSM8002074_CCCTTAGTCCGATAAC-1	537.189	0.06	-0.0601647
GSM8002074_CCGAACGGTACCGGAA-1	565.504	0.18	-0.0809223
GSM8002074_CCGAACGGTCCGTACG-1	646.955	0.41	-0.126771
GSM8002074_CCGATCTCATACTGAC-1	488.292	0.05	-0.036788
GSM8002074_CCGATCTGTGCCTACG-1	696.587	0.05	-0.0485366
GSM8002074_CCGATGGAGCAGTAAT-1	618.112	0.24	-0.0887651
GSM8002074_CCGATGGCAAACACGG-1	483.902	0.04	-0.077299
GSM8002074_CCGATGGGTGACACAG-1	510.186	0.19	-0.211038
GSM8002074_CCGATGGGTTCCGCAG-1	705.232	-0.05	0.0964393
GSM8002074_CCGCAAGAGCGAACTG-1	410.739	-0.09	-0.0913243
GSM8002074_CCGCAAGAGCTGACCC-1	488.669	0.05	-0.00115411
GSM8002074_CCGCAAGAGTAGAATC-1	495.597	0.05	-0.116516
GSM8002074_CCGCAAGCACATAGCT-1	679.702	-0.02	-0.040752
GSM8002074_CCGCAAGTCCTATGGA-1	570.023	0.04	-0.115826
GSM8002074_CCGGACAAGTCCCAGC-1	715.726	0.01	-0.11778
GSM8002074_CCGGACACAAAGGCGT-1	747.042	-0.08	-0.0247244
GSM8002074_CCGGACACATTGCCTC-1	762.339	0.26	-0.161347
GSM8002074_CCGGACAGTGCCGGTT-1	812.617	0	-0.0457753
GSM8002074_CCGGACATCATCGACA-1	502.291	0.04	-0.0262
GSM8002074_CCGGGTATCCATCTCG-1	572.267	0.08	-0.111717
GSM8002074_CCGGTAGAGATAACGT-1	679.478	-0.01	-0.0940999
GSM8002074_CCGGTAGTCGGTCATA-1	678.274	0.07	-0.0652164
GSM8002074_CCGGTGAAGGCATGCA-1	785.134	-0.05	-0.0623629
GSM8002074_CCGGTGAAGTTGGCGA-1	684.928	-0.02	-0.0640343
GSM8002074_CCGGTGAGTTGGTGTT-1	512.378	0.05	-0.0396634
GSM8002074_CCGTAGGAGATAGCTA-1	592.079	0.13	-0.10204
GSM8002074_CCGTAGGAGGGTCACA-1	702.064	0.06	0.000410336
GSM8002074_CCGTAGGTCAAAGCCT-1	711.653	-0.03	-0.0286362
GSM8002074_CCGTTCAAGATCACTC-1	592.088	-0.07	0.036923
GSM8002074_CCGTTCAAGGGACACT-1	744.633	0.11	-0.00394609
GSM8002074_CCGTTCACAATGACCT-1	658.611	-0.08	0.00553315
GSM8002074_CCTAACCTCCTGGCTT-1	701.408	0.04	-0.00944703
GSM8002074_CCTAACCTCGTGAGAG-1	573.124	0.1	-0.0880145
GSM8002074_CCTACGTGTATTTCTC-1	596.497	0.2	-0.0524384
GSM8002074_CCTATCGAGGCATCGA-1	635.268	0.07	-0.112838
GSM8002074_CCTATCGCAACGATCT-1	769.522	0.12	-0.153253
GSM8002074_CCTCAACAGCGATGCA-1	611.143	0.07	-0.0330468
GSM8002074_CCTCAACGTATACCCA-1	525.332	0.08	0.00245791
GSM8002074_CCTCAACTCCATGCAA-1	671.895	0.01	-0.0988687
GSM8002074_CCTCACAAGGCATCGA-1	519.232	0.06	-0.185945
GSM8002074_CCTCACATCGCTTTAT-1	667.559	0.11	-0.0377161
GSM8002074_CCTCAGTGTGTAGCAG-1	669.324	0.03	-0.0465896
GSM8002074_CCTCCAAAGAATCGCG-1	445.292	0.05	-0.131215
GSM8002074_CCTCCAATCGGATACT-1	621.058	-0.12	-0.118919
GSM8002074_CCTCCAATCTAAACGC-1	641.677	0.04	-0.0813818
GSM8002074_CCTCCAATCTCAACGA-1	602.02	0.08	0.0368399
GSM8002074_CCTCTAGAGTTCAACC-1	804.735	0.02	-0.0227922
GSM8002074_CCTCTAGCAGGCATGA-1	640.466	-0.02	-0.0720845
GSM8002074_CCTCTAGCATACTGAC-1	974.876	0.01	-0.1856
GSM8002074_CCTCTCCTCGCTTGAA-1	654.158	0.05	-0.0998638
GSM8002074_CCTGCATTCAGGACAG-1	674.741	0.06	-0.0957353
GSM8002074_CCTGTTGAGCGCGTTC-1	655.075	0.06	-0.108724
GSM8002074_CCTGTTGGTTGTAGCT-1	576.137	0.18	-0.0892367
GSM8002074_CCTGTTGTCTGGACCG-1	597.277	-0.12	-0.0514134
GSM8002074_CCTTGTGAGAAACTCA-1	643.525	-0.14	-0.0347695
GSM8002074_CCTTGTGTCAACCTTT-1	602.2	0.01	-0.120344
GSM8002074_CCTTTGGAGTGCCCGT-1	664.365	0.09	-0.0784903
GSM8002074_CGAAGGATCACTACGA-1	570.728	-0.01	-0.0653363
GSM8002074_CGAAGTTAGAAAGTCT-1	771.51	-0.07	-0.0515187
GSM8002074_CGAAGTTGTACACGCC-1	720.652	0.04	-0.101253
GSM8002074_CGAAGTTTCACAAGAA-1	447.595	0.07	-0.163336
GSM8002074_CGACAGCAGTGCTCGC-1	570.789	0.06	-0.0701232
GSM8002074_CGACAGCGTCTGCAAT-1	605.993	0.2	-0.0774429
GSM8002074_CGAGAAGAGGGTGAGG-1	453.783	0.04	0.0183752
GSM8002074_CGAGAAGTCTCGAGTA-1	735.654	0	-0.0669107
GSM8002074_CGAGAAGTCTCTGCCA-1	562.717	0.05	-0.121853
GSM8002074_CGAGGAAAGCTCTTCC-1	507.832	-0.24	-0.0230308
GSM8002074_CGAGGCTGTAGGCAAC-1	434.128	0.07	-0.0971663
GSM8002074_CGAGGCTTCAAACCCA-1	640.69	0.18	0.0798132
GSM8002074_CGAGTGCCATCGCCTT-1	601.508	0.15	-0.0660833
GSM8002074_CGAGTGCTCCATATGG-1	537.346	0.01	0.0447125
GSM8002074_CGAGTTAAGCGTCAGA-1	529.656	0.04	-0.0330815
GSM8002074_CGAGTTACAACACGTT-1	702.544	0.06	-0.01277
GSM8002074_CGAGTTACACTTGTGA-1	534.835	-0.06	-0.0555554
GSM8002074_CGATCGGAGAATCGTA-1	709.745	0.09	-0.0888279
GSM8002074_CGATCGGCATCTGCGG-1	801.882	-0.01	-0.0637697
GSM8002074_CGATCGGTCATTGTGG-1	530.946	0.06	-0.18854
GSM8002074_CGATCGGTCCGTCAAA-1	803.028	-0.01	0.0213279
GSM8002074_CGATGCGCACTCTGCT-1	496.789	0.04	-0.00816033
GSM8002074_CGATGCGCATCACCAA-1	715.813	0.12	0.047495
GSM8002074_CGATGGCAGCGGTAGT-1	714.13	0.08	-0.192708
GSM8002074_CGATGGCGTAGGTAGC-1	651.56	0.17	-0.130122
GSM8002074_CGCAGGTCAGGTTCCG-1	834.505	0.07	-0.131306
GSM8002074_CGCAGGTGTAACATCC-1	670.87	0	0.053174
GSM8002074_CGCAGGTGTTTGTGGT-1	560.769	0.11	0.0138411
GSM8002074_CGCAGGTTCATAGGCT-1	776.352	-0.02	-0.0155182
GSM8002074_CGCATGGCAGAAATTG-1	719.859	0.01	-0.0611413
GSM8002074_CGCATGGTCTCGGTAA-1	600.668	-0.1	-0.0348342
GSM8002074_CGCCAGAGTGAGCCAA-1	698.762	0.16	0.0297063
GSM8002074_CGCCATTGTGAGCCAA-1	714.122	0.19	-0.0365124
GSM8002074_CGCGTGACAATTGCGT-1	522.034	0.05	-0.0897095
GSM8002074_CGCGTGAGTCGTGATT-1	500.971	0.05	-0.071365
GSM8002074_CGCGTGATCATACGAC-1	481.613	0.05	-0.0537302
GSM8002074_CGGAACCGTATGGAGC-1	766.648	0.01	-0.0568727
GSM8002074_CGGAACCTCCACGGGT-1	898.481	0.08	-0.113503
GSM8002074_CGGAATTCAATTAGGA-1	453.011	0.04	-0.0332188
GSM8002074_CGGAATTGTATGAAGT-1	561.096	-0.02	-0.0766246
GSM8002074_CGGACACAGAGCAACC-1	825.513	0.07	-0.0397008
GSM8002074_CGGACACGTACTCGAT-1	548.953	0.32	-0.129694
GSM8002074_CGGACACTCCAGCTCT-1	600.15	0.03	-0.081831
GSM8002074_CGGAGAAGTGTCTTAG-1	535.73	0.06	-0.0631309
GSM8002074_CGGGACTAGAATTGTG-1	601.917	0.06	-0.0735108
GSM8002074_CGGGACTCACGGCTAC-1	952.921	0.04	-0.154162
GSM8002074_CGGGACTGTAATACCC-1	554.098	0.04	-0.0509253
GSM8002074_CGGGCATAGCCGAACA-1	805.053	0.03	-0.0832866
GSM8002074_CGGGCATAGGAGGCAG-1	832.258	0.06	-0.0835186
GSM8002074_CGGGTCAGTTAGGCTT-1	780.369	0.06	-0.0385532
GSM8002074_CGGGTGTGTGAGACCA-1	506.518	-0.03	-0.0105069
GSM8002074_CGGTCAGGTCGAGCTC-1	657.519	0.06	-0.065397
GSM8002074_CGGTCAGTCTTCCCGA-1	863.628	-0.02	-0.0319626
GSM8002074_CGGTCAGTCTTGCAGA-1	476.963	0.29	-0.073461
GSM8002074_CGTAAGTCAACGAGGT-1	599.327	-0.11	-0.0571249
GSM8002074_CGTAATGGTCTAACTG-1	732.862	0.11	-0.0396578
GSM8002074_CGTAATGTCCTACACC-1	661.905	0.18	-0.118824
GSM8002074_CGTAGTAAGATTGGGC-1	581.566	-0.04	0.0206514
GSM8002074_CGTAGTATCCCTCGTA-1	650.038	-0.12	-0.12933
GSM8002074_CGTCAAAGTCCAGGTC-1	588.161	-0.02	-0.0680866
GSM8002074_CGTCAAAGTTAGAAAC-1	631.718	-0.14	0.00613418
GSM8002074_CGTCAAATCAGAGCAG-1	580.838	0.05	-0.15406
GSM8002074_CGTGAATTCATTTGGG-1	1065.74	0.07	-0.049349
GSM8002074_CGTGATAAGTCATGAA-1	772.69	0.01	0.00574467
GSM8002074_CGTGATAGTTCCACGG-1	644.448	0.22	-0.13675
GSM8002074_CGTGCTTAGACATATG-1	444.121	0.27	-0.109281
GSM8002074_CGTGCTTAGGATAATC-1	790.729	-0.09	-0.0764736
GSM8002074_CGTGCTTTCGTCGATA-1	734.199	0.08	-0.0166344
GSM8002074_CGTGTCTTCACTAGCA-1	553.655	0.06	0.000594484
GSM8002074_CGTTAGATCCGCGAGT-1	553.848	0.05	-0.0205347
GSM8002074_CGTTAGATCGACCTAA-1	783.521	0.08	-0.0958241
GSM8002074_CGTTCTGAGCGCCTCA-1	411.695	0.05	-0.179261
GSM8002074_CGTTCTGTCGTGCTCT-1	653.978	-0.08	-0.0100419
GSM8002074_CGTTGGGGTCGCTTGG-1	664.075	-0.04	-0.0824294
GSM8002074_CTAACCCCATAGCTGT-1	520.519	0.04	-0.0378775
GSM8002074_CTAACCCGTGTTAAAG-1	719.168	0.07	-0.109024
GSM8002074_CTAACTTAGAGCCGTA-1	562.387	-0.08	0.00239705
GSM8002074_CTAACTTCATTCTTCA-1	740.833	-0.09	-0.0782127
GSM8002074_CTAAGTGAGTCACAGG-1	664.307	0.03	-0.0885524
GSM8002074_CTAAGTGTCGGCGATC-1	615.506	0.09	0.0214225
GSM8002074_CTACAGACAAACTAAG-1	779.469	-0.05	-0.0353095
GSM8002074_CTACAGACAGGAGACT-1	737.44	0.01	-0.00891505
GSM8002074_CTACAGAGTTACGGAG-1	713.932	0	-0.0195824
GSM8002074_CTACATTAGCCGTAAG-1	658.462	0.04	0.00885898
GSM8002074_CTACATTAGTAACCTC-1	832.655	0.02	-0.111282
GSM8002074_CTACATTCATAGCACT-1	738.088	-0.02	-0.0147924
GSM8002074_CTACATTGTCGTACAT-1	666.783	0.06	-0.0301704
GSM8002074_CTACCCATCCCTCGAT-1	824.159	0.07	-0.0613654
GSM8002074_CTACCTGTCGAACGCC-1	618.896	0.33	-0.20041
GSM8002074_CTACCTGTCTACCAGA-1	476.642	-0.12	0.00520443
GSM8002074_CTACGGGCAGACCATT-1	681.001	-0.12	-0.00376356
GSM8002074_CTACGGGTCTGGGCCA-1	631.781	0.06	-0.123517
GSM8002074_CTACTATAGTTAGTAG-1	656.097	0.1	-0.0313232
GSM8002074_CTACTATTCTTGGGCG-1	496.036	0.05	-0.0846652
GSM8002074_CTAGACAAGCCGTAAG-1	538.379	0.05	-0.140774
GSM8002074_CTAGACATCCCTTGTG-1	626.11	0.04	-0.0521079
GSM8002074_CTAGGTAAGACGCAGT-1	619.039	0.06	-0.0066296
GSM8002074_CTAGGTACACTACGGC-1	697.483	-0.05	-0.163115
GSM8002074_CTAGGTAGTCATCGGC-1	579.074	0.06	-0.00261161
GSM8002074_CTAGGTAGTGCGAGTA-1	700.659	0.11	-0.0341119
GSM8002074_CTAGGTATCCTGTAGA-1	843.75	0.04	-0.117618
GSM8002074_CTATAGGAGAACCCGA-1	664.548	-0.02	-0.0188847
GSM8002074_CTATAGGCAATTCACG-1	1117.34	0.14	-0.0863746
GSM8002074_CTATAGGGTAAGTTAG-1	630.731	0.05	-0.120886
GSM8002074_CTATAGGGTCCGGATC-1	732.02	0.09	-0.0371799
GSM8002074_CTATAGGTCTAGTCAG-1	549.74	0.08	0.0497585
GSM8002074_CTATCCGAGCCATTTG-1	619.985	-0.03	-0.0479931
GSM8002074_CTATCCGCAGTCCCGA-1	690.059	0.06	0.0338692
GSM8002074_CTATCCGCATCCGAGC-1	1631.05	0.06	-0.0938965
GSM8002074_CTATCCGTCGCCACTT-1	642.437	0.02	-0.0752339
GSM8002074_CTATCTACATCAACCA-1	818.255	-0.07	-0.0392705
GSM8002074_CTATCTAGTAAGCTCT-1	632.862	0.1	-0.0453978
GSM8002074_CTATCTAGTAATGTGA-1	668.732	-0.04	-0.0856799
GSM8002074_CTCAACCAGCCTCTCT-1	695.477	0.07	-0.109392
GSM8002074_CTCAAGAAGATACATG-1	587.388	-0.01	-0.0687468
GSM8002074_CTCAAGAAGGAACGCT-1	642.647	-0.01	-0.00413845
GSM8002074_CTCAAGAAGGAGCTGT-1	532.847	-0.06	-0.02216
GSM8002074_CTCAAGAAGTTGGCGA-1	644.384	0.01	-0.0213933
GSM8002074_CTCAAGACAAGGACAC-1	735.774	-0.08	0.0201634
GSM8002074_CTCAAGACATAGAATG-1	684.811	-0.03	-0.080949
GSM8002074_CTCAAGACATCACAGT-1	523.902	-0.17	-0.0513528
GSM8002074_CTCAAGAGTTCCTAAG-1	1025.09	-0.03	-0.0757111
GSM8002074_CTCAATTAGCGTCAGA-1	499.433	0.08	-0.170006
GSM8002074_CTCACTGAGCAGGCAT-1	639.694	0.26	-0.111855
GSM8002074_CTCACTGCAAGTCGTT-1	436.903	0.23	-0.0606699
GSM8002074_CTCACTGCACGCTATA-1	795.427	0.09	-0.047484
GSM8002074_CTCACTGGTCAATCTG-1	587.392	0.07	-0.0300752
GSM8002074_CTCACTGTCAGAGCAG-1	591.544	0.17	-0.0567161
GSM8002074_CTCACTGTCTCTGGTC-1	594.815	-0.02	-0.113648
GSM8002074_CTCAGAAGTCGTGTTA-1	519.027	0.02	-0.117966
GSM8002074_CTCAGAATCAGCTAGT-1	530.233	0.05	-0.147676
GSM8002074_CTCAGAATCCCTTGTG-1	613.656	-0.01	-0.0962975
GSM8002074_CTCAGAATCGTCACCT-1	467.134	0.13	0.063451
GSM8002074_CTCAGGGGTATAATGG-1	772.975	0.01	-0.0682789
GSM8002074_CTCAGGGGTTTGGGTT-1	520.549	0.05	-0.0917396
GSM8002074_CTCAGTCGTGACAACG-1	537.559	0.07	-0.101818
GSM8002074_CTCAGTCGTTACGGAG-1	538.909	-0.04	-0.0113319
GSM8002074_CTCATGCCACAATCTG-1	732.216	0.07	-0.0300007
GSM8002074_CTCATGCCACGCGCTA-1	808.323	0.18	-0.0537928
GSM8002074_CTCATTAAGTGCAAAT-1	567.19	0.06	-0.0751821
GSM8002074_CTCATTACAACTCGTA-1	558.803	-0.01	-0.0449248
GSM8002074_CTCATTACAGGTGAGT-1	692.562	0.06	-0.0967081
GSM8002074_CTCATTAGTGTGACCC-1	621.954	-0.02	-0.0418933
GSM8002074_CTCCAACTCAGGACGA-1	536.685	0.05	-0.0981845
GSM8002074_CTCCACACACTTCCTG-1	600.861	-0.03	-0.0460189
GSM8002074_CTCCACACAGTTGTCA-1	634.774	0.05	-0.0178029
GSM8002074_CTCCATGCAATCTCTT-1	615.612	-0.02	-0.0981236
GSM8002074_CTCCCTCTCGGCTGTG-1	564.712	-0.03	-0.0400471
GSM8002074_CTCCGATTCACCGACG-1	628.03	0.03	-0.08301
GSM8002074_CTCCTCCCATGCGTGC-1	605.541	0.11	-0.0481988
GSM8002074_CTCCTCCTCGGCATAT-1	509.752	0.05	-0.0157295
GSM8002074_CTCCTTTAGTAAGCAT-1	644.385	0.05	-0.0956646
GSM8002074_CTCCTTTTCATGTCTT-1	718.816	-0.02	-0.0950744
GSM8002074_CTCCTTTTCCTTCACG-1	603.574	-0.02	-0.115764
GSM8002074_CTCGAGGAGGTTCTAC-1	612.57	0.15	-0.0683842
GSM8002074_CTCGAGGCAGTATTCG-1	544.245	0.05	-0.0607849
GSM8002074_CTCGAGGGTGTGTGTT-1	532.65	-0.02	-0.0140581
GSM8002074_CTCTCAGAGGGAGGGT-1	640.644	-0.06	-0.00350539
GSM8002074_CTCTCAGAGGTTCTTG-1	611.648	0	-0.0821907
GSM8002074_CTCTCAGGTTAGGACG-1	719.29	0	0.0178561
GSM8002074_CTCTCAGTCTGAGAAA-1	913.759	-0.03	-0.00762511
GSM8002074_CTCTCAGTCTTGAACG-1	642.977	0.29	-0.0228898
GSM8002074_CTCTCGAAGACTAAGT-1	626.547	0	-0.039879
GSM8002074_CTCTCGACAAGGTCTT-1	810.479	0.11	-0.0133504
GSM8002074_CTCTCGACACCCTTAC-1	611.137	-0.01	-0.0199695
GSM8002074_CTCTCGAGTCTTGGTA-1	524.582	-0.06	-0.0207862
GSM8002074_CTCTGGTAGAGTGGCT-1	575.612	0.07	-0.0591464
GSM8002074_CTCTGGTGTGCTGCAC-1	482.489	0.06	-0.0190556
GSM8002074_CTCTGGTGTTGAATCC-1	841.274	-0.02	-0.0106806
GSM8002074_CTGAATGCAGAATGTA-1	685.243	0.11	-0.0904798
GSM8002074_CTGAATGGTACCTATG-1	755.622	-0.06	-0.0377065
GSM8002074_CTGAGCGAGCAAGTCG-1	580.357	-0.04	-0.00135216
GSM8002074_CTGAGCGCAATCTCTT-1	600.831	0.06	-0.127007
GSM8002074_CTGAGCGCAGTGCGCT-1	572.158	0.04	0.0144842
GSM8002074_CTGAGCGCATTGGCAT-1	583.483	0	-0.0125
GSM8002074_CTGAGGCCACTGTGAT-1	733.224	0.08	-0.0588144
GSM8002074_CTGAGGCGTTGTGGAG-1	702.958	0.19	-0.0784856
GSM8002074_CTGAGGCTCATACGAC-1	433.48	0.05	-0.170793
GSM8002074_CTGAGGCTCTTCTCAA-1	718.138	-0.18	-0.0631405
GSM8002074_CTGATCCCACATTGTG-1	726.504	0.03	-0.0286148
GSM8002074_CTGATCCGTCTAATCG-1	539.916	0.07	-0.0630379
GSM8002074_CTGATCCTCCTACCGT-1	578.371	0.07	-0.0775158
GSM8002074_CTGCAGGAGCTGAGTG-1	846.477	0.01	-0.0950052
GSM8002074_CTGCAGGGTTGGAGGT-1	511.701	0.06	0.0359379
GSM8002074_CTGCATCAGCCGCACT-1	929.976	0.09	-0.074535
GSM8002074_CTGCATCGTCATAAAG-1	657.593	0.06	0.105869
GSM8002074_CTGCCATAGCGATTCT-1	602.586	0.28	-0.154626
GSM8002074_CTGCCATAGGCTGAAC-1	730.648	-0.01	-0.118103
GSM8002074_CTGCCATGTTCTCTAT-1	684.374	-0.07	0.0841241
GSM8002074_CTGCCATGTTGCATTG-1	518.04	0.06	-0.0251973
GSM8002074_CTGCCATTCGAATGCT-1	781.45	0.02	-0.122813
GSM8002074_CTGCCATTCTGCTAGA-1	744.558	-0.1	0.019133
GSM8002074_CTGCCTACATCAGTGT-1	869.537	0.19	-0.0336286
GSM8002074_CTGCCTAGTGCATGAG-1	517.756	0.04	-0.0526134
GSM8002074_CTGCGAGCAGCTGGTC-1	751.815	0.1	0.00492542
GSM8002074_CTGCGAGTCAAGCTTG-1	608.457	-0.04	-0.0985566
GSM8002074_CTGCTCAAGGACCCAA-1	491.301	-0.03	-0.037425
GSM8002074_CTGCTCAAGTTCCGGC-1	793.031	0.07	-0.0693206
GSM8002074_CTGGACGAGTGCTACT-1	511.78	0.05	0.00726015
GSM8002074_CTGGACGTCAGATGCT-1	712.729	0.03	0.0582248
GSM8002074_CTGGCAGTCCAGCTCT-1	632.124	0.18	-0.0839012
GSM8002074_CTGGTCTAGATGAACT-1	552.529	-0.18	-0.00462632
GSM8002074_CTGGTCTAGATGATTG-1	583.846	0.04	0.00598557
GSM8002074_CTGGTCTGTGCCTGAC-1	659.933	-0.05	0.0579992
GSM8002074_CTGTACCCAGCAGTCC-1	637.492	0.22	-0.0805248
GSM8002074_CTGTACCGTGAATATG-1	752.105	0.07	-0.0225971
GSM8002074_CTGTACCTCACTTCTA-1	536.336	0.1	-0.0432638
GSM8002074_CTGTACCTCCACTGAA-1	642.775	-0.01	0.0156767
GSM8002074_CTGTAGAGTCCACTCT-1	534.525	-0.01	-0.146371
GSM8002074_CTGTATTCATTCACAG-1	834.404	0.31	-0.123436
GSM8002074_CTGTATTGTCCTTAAG-1	673.239	0.07	-0.0377494
GSM8002074_CTGTATTTCTGTGCGG-1	618.554	-0.15	-0.0473377
GSM8002074_CTGTGAAAGAGAGGGC-1	525.852	0.05	-0.110206
GSM8002074_CTGTGAACAGACAAAT-1	581.487	-0.01	0.000624096
GSM8002074_CTGTGAAGTAGAGATT-1	531.101	-0.07	-0.0838913
GSM8002074_CTGTGAAGTAGTCGTT-1	482.026	0.06	0.0396925
GSM8002074_CTGTGAATCACAATGC-1	655.657	0.31	-0.133055
GSM8002074_CTGTGGGAGGCAATGC-1	527.59	-0.07	0.0290652
GSM8002074_CTGTGGGCAGAGGAAA-1	542.629	0.03	-0.100517
GSM8002074_CTTACCGAGCCAGAGT-1	636.736	-0.04	0.0292375
GSM8002074_CTTACCGCAGCGACCT-1	744.986	0.19	-0.0930244
GSM8002074_CTTACCGTCCATAGAC-1	683.556	-0.09	-0.147857
GSM8002074_CTTCAATTCGTTACCC-1	781.977	0.02	-0.1391
GSM8002074_CTTCAATTCTCATTTG-1	683.714	0.17	-0.0300104
GSM8002074_CTTCCGAAGTAAAGCT-1	550.651	0.07	-0.00782727
GSM8002074_CTTCCGAGTCTGCGCA-1	662.266	0.09	-0.0295587
GSM8002074_CTTCCTTGTTTGATCG-1	577.001	0.06	0.00504224
GSM8002074_CTTCCTTTCCCGAACG-1	528.145	0.04	-0.082715
GSM8002074_CTTCCTTTCCTTACCG-1	785.676	0.08	-0.1217
GSM8002074_CTTCGGTAGCTAGATA-1	831.187	0.05	0.00321681
GSM8002074_CTTCGGTCAAATCAGA-1	634.707	-0.01	-0.0720991
GSM8002074_CTTCGGTCAACCGTAT-1	624.453	0.06	-0.115088
GSM8002074_CTTCGGTGTCCTCCTA-1	479.809	0.05	-0.0468021
GSM8002074_CTTCTAAAGAGCCTGA-1	647.7	0.06	-0.0918525
GSM8002074_CTTCTAACAAGTATAG-1	781.279	0.09	-0.05904
GSM8002074_CTTCTAACAATAGTGA-1	573.215	-0.09	-0.126683
GSM8002074_CTTCTCTTCTGGAAGG-1	561.566	0.09	-0.0682022
GSM8002074_CTTGAGACACAGCTTA-1	627.19	-0.03	-0.0763651
GSM8002074_CTTGATTAGTAGTGCG-1	595.191	-0.02	-0.0697139
GSM8002074_CTTGATTTCCCAACTC-1	544.612	0.05	0.0741241
GSM8002074_CTTTCAAAGACTCTAC-1	536.795	-0.05	-0.133923
GSM8002074_CTTTCAAAGGAACGCT-1	613.951	-0.05	-0.108569
GSM8002074_CTTTCAACAATCCTAG-1	845.411	0.07	-0.0592117
GSM8002074_CTTTCGGAGCGCGTTC-1	648.842	-0.02	-0.0467535
GSM8002074_CTTTCGGCAATCCTAG-1	572.075	-0.06	0.0233432
GSM8002074_CTTTCGGTCGCGATCG-1	537.256	0.05	-0.0635768
GSM8002074_GAAACCTCAACGATCT-1	706.118	0.07	-0.129104
GSM8002074_GAAACCTCAGATCATC-1	531.359	-0.15	-0.0633097
GSM8002074_GAAACCTCATCGCTAA-1	738.224	-0.05	0.0669883
GSM8002074_GAAACCTTCCACATAG-1	552.391	-0.15	-0.149378
GSM8002074_GAAATGAAGTGCAACG-1	610.901	-0.01	-0.201295
GSM8002074_GAACACTGTATGATCC-1	636.305	0.08	-0.011246
GSM8002074_GAACACTGTCGTGGAA-1	588.035	-0.07	-0.0855264
GSM8002074_GAACACTTCATGAAAG-1	510.934	0.05	-0.0972657
GSM8002074_GAACGTTTCCAACTAG-1	932.52	0.05	-0.0407573
GSM8002074_GAACGTTTCCTTGACC-1	547.614	0.05	-0.07977
GSM8002074_GAACTGTCATGTGCCG-1	523.324	0.04	-0.104102
GSM8002074_GAACTGTGTAGGAGTC-1	898.171	0.16	-0.0585521
GSM8002074_GAACTGTTCCCAGGCA-1	1060.5	0.13	-0.137754
GSM8002074_GAAGAATGTGGATACG-1	598.888	0.1	-0.0253015
GSM8002074_GAAGCCCGTATTCCTT-1	800.982	0.18	-0.0601999
GSM8002074_GAAGCGACAGCAGTCC-1	824.615	0.16	-0.112467
GSM8002074_GAAGCGATCTACACAG-1	890.011	0.07	-0.118096
GSM8002074_GAAGGACAGTAGTCAA-1	670.928	0.01	-0.0659601
GSM8002074_GAAGGACCACCAGGTC-1	597.312	0.22	-0.140076
GSM8002074_GAAGTAAAGTCACAGG-1	562.625	0.05	-0.186343
GSM8002074_GAAGTAAGTGCCAAGA-1	630.938	0.05	-0.207059
GSM8002074_GAAGTAATCGGTCTAA-1	522.297	0.06	-0.139282
GSM8002074_GAATAGACATCGATGT-1	506.618	0.21	-0.0528181
GSM8002074_GAATAGAGTCCTGTTC-1	549.514	-0.04	-0.231857
GSM8002074_GAATAGATCGACCCAG-1	575.464	0.07	-0.00924904
GSM8002074_GAATCGTAGCTAATGA-1	591.061	-0.03	-0.0578033
GSM8002074_GAATCGTAGCTTACGT-1	701.608	0.03	-0.029083
GSM8002074_GAATCGTTCGCACTCT-1	601.298	0.07	-0.0819734
GSM8002074_GAATCGTTCTAGACAC-1	704.481	-0.02	0.0525632
GSM8002074_GACACGCAGTAGCCAG-1	662.9	0.09	0.00296893
GSM8002074_GACACGCTCACTTTGT-1	693.98	-0.08	-0.0446652
GSM8002074_GACAGCCCAACGAGGT-1	599.576	0.07	-0.0900745
GSM8002074_GACATCATCTGCTTTA-1	671.408	0.35	-0.0393546
GSM8002074_GACCAATCAAACTCTG-1	612.777	-0.02	-0.0756809
GSM8002074_GACCAATCACCCTCTA-1	633.022	0.04	0.0500895
GSM8002074_GACCAATCAGGGACTA-1	512.505	0.05	-0.15204
GSM8002074_GACCAATTCGCGTAGC-1	746.037	-0.04	-0.0455721
GSM8002074_GACCCAGGTACCTTCC-1	673.541	0.17	-0.0192443
GSM8002074_GACCCAGGTTGCCATA-1	464.393	0.06	-0.0208084
GSM8002074_GACCCAGTCGTGCACG-1	608.007	-0.03	-0.0181082
GSM8002074_GACCCTTAGATGGGCT-1	618.004	0.07	0.017191
GSM8002074_GACCCTTCACACTGGC-1	719.954	0.08	-0.148086
GSM8002074_GACCCTTCATCTTAGG-1	655.374	0.07	-0.0372423
GSM8002074_GACCCTTCATGGCCAC-1	530.665	0.22	-0.171723
GSM8002074_GACCCTTGTACGGTTT-1	556.804	0.06	-0.158036
GSM8002074_GACCGTGAGAACTGAT-1	651.356	-0.03	-0.0987095
GSM8002074_GACCGTGAGCTGTACT-1	796.708	0.06	-0.0160568
GSM8002074_GACCGTGAGCTTTGTG-1	606.085	0.05	-0.120533
GSM8002074_GACCTTCGTTAGAAGT-1	938.631	-0.02	-0.0674241
GSM8002074_GACGCTGAGCATGCGA-1	697.015	0.1	0.0282245
GSM8002074_GACGTTATCTTGGTGA-1	552.714	-0.02	0.0303929
GSM8002074_GACTATGAGAGGTCAC-1	447.055	-0.1	-0.0604168
GSM8002074_GACTATGCACTTGTGA-1	760.105	-0.02	-0.055775
GSM8002074_GACTATGGTAACATCC-1	580.713	0.05	-0.030721
GSM8002074_GACTATGGTTTGAAAG-1	549.942	0.1	0.0048514
GSM8002074_GACTATGTCAGATGCT-1	657.078	-0.03	0.00347888
GSM8002074_GACTATGTCGCTCATC-1	629.905	0.14	-0.110598
GSM8002074_GACTCAACAATTTCTC-1	642.985	0.06	-0.194161
GSM8002074_GACTCTCAGCTAGATA-1	482.209	0.03	-0.0772478
GSM8002074_GACTCTCCAAGACGAC-1	609.291	0.05	-0.176001
GSM8002074_GACTCTCTCCCTATTA-1	620.175	0.14	-0.129812
GSM8002074_GACTGATAGAACTCCT-1	595.652	-0.04	-0.0795745
GSM8002074_GACTGATAGAGTCAGC-1	642.66	0.05	-0.115004
GSM8002074_GACTGATAGTTGCCCG-1	718.204	0.11	-0.0784058
GSM8002074_GACTGATGTCGCGTCA-1	562.231	0.11	-0.0761872
GSM8002074_GACTGATGTTCCGCTT-1	895.762	0.02	-0.0755844
GSM8002074_GACTTCCAGGGTGAGG-1	723.562	0.18	0.0371185
GSM8002074_GACTTCCTCCAGGACC-1	761.593	0.17	-0.113437
GSM8002074_GACTTCCTCTACGGTA-1	731.627	0.16	-0.0340958
GSM8002074_GAGACCCAGGAACGTC-1	680.705	0.18	-0.154389
GSM8002074_GAGACCCAGTAAACAC-1	785.937	0.07	-0.0677886
GSM8002074_GAGACCCGTTACCTTT-1	558.067	0.06	-0.112985
GSM8002074_GAGACCCGTTCTCCAC-1	640.128	-0.14	-0.0149696
GSM8002074_GAGACTTAGGTGGGTT-1	687.255	-0.04	-0.14585
GSM8002074_GAGACTTCAGACACAG-1	604.988	0.11	-0.069017
GSM8002074_GAGACTTGTCGAGCTC-1	577.889	-0.03	0.0219146
GSM8002074_GAGATGGAGGCGCTTC-1	1058.36	0.04	-0.00644304
GSM8002074_GAGATGGGTTAGGCTT-1	706.595	0.01	-0.118756
GSM8002074_GAGCTGCAGCCGTTGC-1	544.244	0.19	-0.117247
GSM8002074_GAGGCAAAGAATTTGG-1	561.4	0.06	0.0853748
GSM8002074_GAGGCAAGTACCGCGT-1	869.771	0	-0.00475112
GSM8002074_GAGGCAATCAATCAGC-1	697.434	-0.11	-0.0618984
GSM8002074_GAGGCCTCAATCTAGC-1	661.662	0.01	0.0119709
GSM8002074_GAGGCCTCAGTAGTGG-1	837.421	0.05	-0.0625647
GSM8002074_GAGGGATAGTAAGACT-1	704.975	0.07	-0.0757945
GSM8002074_GAGGGTACACAATCTG-1	624.884	0	-0.00717882
GSM8002074_GAGGGTACACCCTGTT-1	645.393	0.22	-0.186589
GSM8002074_GAGTCATCAATCGAAA-1	507.073	0.05	-0.0381512
GSM8002074_GAGTCTATCGAGTCTA-1	681.298	0.06	0.00398102
GSM8002074_GAGTGTTAGAAGTATC-1	713.155	-0.04	-0.0920276
GSM8002074_GAGTGTTTCGCTGTCT-1	578.823	-0.13	0.0991553
GSM8002074_GAGTGTTTCTCCGAAA-1	623.8	0.07	-0.067977
GSM8002074_GAGTGTTTCTGCATGA-1	543.909	-0.03	-0.0846433
GSM8002074_GAGTTACAGGATACCG-1	525.634	-0.06	0.037131
GSM8002074_GAGTTACAGTGCAGCA-1	764.836	0.1	-0.0598975
GSM8002074_GAGTTACGTTGGATCT-1	554.788	-0.05	-0.192311
GSM8002074_GAGTTACTCGCAACAT-1	632.269	-0.02	-0.0316154
GSM8002074_GAGTTACTCTACGGGC-1	642.421	-0.05	-0.0824378
GSM8002074_GAGTTGTTCAAACCCA-1	712.056	-0.01	0.0248147
GSM8002074_GAGTTTGAGTCCTGTA-1	543.816	0.04	-0.0424158
GSM8002074_GAGTTTGCATTCTTCA-1	583.705	-0.06	-0.0304886
GSM8002074_GATAGAAGTCCATCTC-1	564.542	0.05	-0.161445
GSM8002074_GATAGCTAGAGCAGAA-1	839.504	0.09	-0.093034
GSM8002074_GATAGCTCAAAGACGC-1	560.17	0.05	-0.087574
GSM8002074_GATCACAGTGCCCAGT-1	615.145	0.05	-0.0405451
GSM8002074_GATCACATCTATACGG-1	908.264	-0.04	-0.0704353
GSM8002074_GATCACATCTTCTCAA-1	642.879	0.07	-0.110022
GSM8002074_GATCAGTCATCTCGTC-1	718.178	-0.06	-0.0142533
GSM8002074_GATCAGTGTACTAAGA-1	542.042	0.04	-0.0694825
GSM8002074_GATCAGTTCATACGGT-1	580.215	-0.02	-0.0227989
GSM8002074_GATCAGTTCCATAGGT-1	560.592	0.06	-0.0138846
GSM8002074_GATCATGAGCGCAATG-1	877.227	0.02	-0.0529274
GSM8002074_GATCATGGTTAAGGGC-1	602.421	0.16	-0.0360074
GSM8002074_GATCCCTAGCCGTTAT-1	865.476	0.06	-0.123615
GSM8002074_GATCCCTAGGCTCACC-1	542.519	0.06	-0.10889
GSM8002074_GATCCCTCACACCTGG-1	619.115	0.07	0.0452127
GSM8002074_GATCCCTTCCGGACGT-1	494.593	-0.05	-0.10309
GSM8002074_GATCGTAAGGCCTTCG-1	735.151	-0.06	-0.0936831
GSM8002074_GATCGTATCACCCTCA-1	1106.64	0.07	-0.0449888
GSM8002074_GATCGTATCCGTGGGT-1	636.787	0.06	-0.0166833
GSM8002074_GATGACTAGGACTGGT-1	527.021	0.06	-0.0622051
GSM8002074_GATGACTAGTTACGTC-1	610.83	0.03	-0.0260317
GSM8002074_GATGACTCAGAGACTG-1	525.093	0.28	-0.124457
GSM8002074_GATGACTTCTAAACGC-1	589.123	-0.05	0.00397515
GSM8002074_GATGACTTCTGGGAGA-1	783.012	0.02	-0.0424728
GSM8002074_GATGAGGGTGCGGTAA-1	673.473	0.07	-0.206935
GSM8002074_GATGAGGGTTGTGTTG-1	581.13	-0.05	-0.0253567
GSM8002074_GATGATCCATCACGGC-1	641.562	0	0.011391
GSM8002074_GATGATCGTCATGCAT-1	682.71	0.09	-0.135978
GSM8002074_GATGGAGAGCATGTTC-1	503.254	-0.04	0.0341663
GSM8002074_GATGGAGCACGACGCT-1	687.427	-0.03	-0.020339
GSM8002074_GATGGAGCATCAGCAT-1	471.295	0.22	-0.0899423
GSM8002074_GATGGAGTCCGAAATC-1	532.536	0.22	-0.179706
GSM8002074_GATGTTGGTTCCGCAG-1	641.105	0.07	-0.1085
GSM8002074_GATGTTGGTTGTAGCT-1	525.807	-0.05	-0.0915364
GSM8002074_GATTCGAGTTATGGTC-1	618.221	0.06	-0.0282037
GSM8002074_GATTCTTGTGCACATT-1	604.695	-0.14	-0.0928996
GSM8002074_GATTTCTCAGTAGAGC-1	585.195	-0.04	-0.0101072
GSM8002074_GATTTCTGTAACGTTC-1	601.71	0.05	-0.00641396
GSM8002074_GCAACATCACGCGCTA-1	615.222	0.07	-0.0279852
GSM8002074_GCAACATTCGACGATT-1	574.448	0.07	-0.0361396
GSM8002074_GCAACCGTCGCATTGA-1	658.481	-0.01	-0.0830439
GSM8002074_GCACATATCTCCTGCA-1	643.924	-0.01	0.0119617
GSM8002074_GCACGGTAGCTAGATA-1	565.787	0.05	-0.123814
GSM8002074_GCACGGTCAGAGTCTT-1	599.356	0.22	-0.16081
GSM8002074_GCACGGTGTCAAGCGA-1	572.491	0.06	-0.0601221
GSM8002074_GCACGTGGTACGCGTC-1	579.018	-0.18	0.0395627
GSM8002074_GCACGTGGTAGGACTG-1	541.256	-0.19	-0.0294959
GSM8002074_GCACGTGTCCTACGAA-1	656.528	-0.02	-0.0157882
GSM8002074_GCACGTGTCTTCCTAA-1	624.749	-0.02	-0.0394859
GSM8002074_GCACTAAAGATGTAGT-1	560.111	0.05	0.0154199
GSM8002074_GCACTAACACGTCTCT-1	638.798	0.18	-0.121495
GSM8002074_GCACTAAGTGAGTCAG-1	615.71	0.25	-0.190736
GSM8002074_GCAGCCAAGAGTAACT-1	729.768	0	-0.0448361
GSM8002074_GCAGCCACAGCAATTC-1	510.876	0.05	-0.113489
GSM8002074_GCAGCCATCAATGTCG-1	513.635	0.06	-0.0762031
GSM8002074_GCAGCCATCGAGTTGT-1	877.986	0.02	0.0103427
GSM8002074_GCAGCTGGTCTACGTA-1	596.614	0.07	0.0256898
GSM8002074_GCAGCTGGTTCGCGTG-1	550.576	-0.03	-0.0471765
GSM8002074_GCAGGCTAGCTGCCTG-1	605.605	0.04	-0.120923
GSM8002074_GCAGGCTCAAGCAGGT-1	1720.71	-0.02	-0.0840609
GSM8002074_GCAGGCTGTACCTATG-1	632.852	0.05	-0.0282535
GSM8002074_GCAGGCTTCACAGAGG-1	534.077	0.06	-0.0361439
GSM8002074_GCAGTTACACTCTCGT-1	539.863	0.07	-0.103171
GSM8002074_GCAGTTAGTCCCTCAT-1	740.784	-0.04	-0.0209573
GSM8002074_GCATCTCGTCAGCTTA-1	703.773	0.08	-0.0805908
GSM8002074_GCATTAGCACATCATG-1	546.741	-0.07	0.0255671
GSM8002074_GCATTAGCATAACGGG-1	546.415	0.04	-0.0471239
GSM8002074_GCATTAGTCCATTCGC-1	770.587	0.05	0.00194827
GSM8002074_GCCAGCAGTCGCAGTC-1	599.989	0.07	-0.00750119
GSM8002074_GCCAGCATCGCTGATA-1	576.961	0.18	-0.0545548
GSM8002074_GCCAGGTCAACGGCCT-1	635.86	-0.03	-0.083056
GSM8002074_GCCAGGTTCGCTCCTA-1	547.104	0.24	-0.037186
GSM8002074_GCCAGTGAGCCTGAAG-1	561.905	0.06	-0.0778518
GSM8002074_GCCAGTGAGCTGACAG-1	655.354	-0.04	-0.0916226
GSM8002074_GCCAGTGTCGGAAGGT-1	587.814	0.04	-0.0510443
GSM8002074_GCCATTCAGTAATTGG-1	668.185	0.01	-0.0982338
GSM8002074_GCCATTCCACGACAAG-1	852.653	0.03	-0.052981
GSM8002074_GCCATTCGTGATACTC-1	583.556	0.06	-0.132077
GSM8002074_GCCATTCTCATGCCGG-1	667.308	-0.09	-0.193912
GSM8002074_GCCCAGAAGGGTTAGC-1	591.216	0.11	-0.0786454
GSM8002074_GCCCAGATCGCTGCGA-1	554.389	-0.07	-0.124935
GSM8002074_GCCCGAAGTGCACATT-1	577.835	0.06	0.00941247
GSM8002074_GCCCGAATCTACGCGG-1	619.036	-0.02	-0.0359329
GSM8002074_GCCGATGAGTAGCAAT-1	719.631	0.06	-0.060523
GSM8002074_GCCGATGGTGAATTGA-1	564.055	0.1	-0.0548904
GSM8002074_GCCGATGTCTGGCTGG-1	619.96	0.06	-0.00348664
GSM8002074_GCCGTGATCTCGACCT-1	757.258	-0.01	-0.0270993
GSM8002074_GCCGTGATCTTGGTGA-1	721.913	0.13	-0.126269
GSM8002074_GCCTGTTCAGAGCTAG-1	615.364	-0.06	-0.0241529
GSM8002074_GCCTGTTGTAACAGGC-1	454.488	0.05	-0.159706
GSM8002074_GCCTGTTGTATCACCA-1	793.549	0.08	-0.114367
GSM8002074_GCCTGTTTCGAGTCTA-1	608.437	0.06	-0.00251294
GSM8002074_GCGAGAAAGGCCACCT-1	491.414	0.1	0.00779471
GSM8002074_GCGAGAACAGACGCTC-1	885.495	0.05	0.0447326
GSM8002074_GCGAGAATCGCCAATA-1	844.478	-0.05	0.015175
GSM8002074_GCGATCGAGTATAGGT-1	634.249	0.07	-0.061467
GSM8002074_GCGATCGGTTAGAAGT-1	616.532	-0.02	-0.0777085
GSM8002074_GCGATCGTCAGTCATG-1	472.841	0.04	0.00649504
GSM8002074_GCGATCGTCTAGAACC-1	686.079	-0.01	-0.0460974
GSM8002074_GCGGAAACATGACTTG-1	831.08	0.04	-0.0842594
GSM8002074_GCGTGCACACAAGTGG-1	536.405	0.05	-0.124226
GSM8002074_GCGTGCACATGACTTG-1	527.067	0.03	-0.0478952
GSM8002074_GCGTGCAGTAACATCC-1	576.744	0.07	-0.112211
GSM8002074_GCGTTTCAGTATCCTG-1	518.196	0.11	-0.0531616
GSM8002074_GCGTTTCCAAAGGGTC-1	709.07	0.08	-0.0423202
GSM8002074_GCGTTTCTCCATGAGT-1	890.955	0.06	-0.112266
GSM8002074_GCTACAATCGATTTCT-1	949.64	0.04	-0.055617
GSM8002074_GCTACCTCACATGACT-1	761.487	-0.09	0.0366466
GSM8002074_GCTACCTGTCGAGTGA-1	560.684	0.07	-0.0294526
GSM8002074_GCTACCTTCGGCTGTG-1	479.622	-0.15	-0.0302266
GSM8002074_GCTCAAAAGGTCCCTG-1	692.666	0.01	-0.0650366
GSM8002074_GCTCAAAGTATTCCGA-1	689.666	0.11	-0.0334831
GSM8002074_GCTCAAATCAGTGCGC-1	727.588	0.17	-0.162583
GSM8002074_GCTCAAATCGAAATCC-1	540.551	0.07	-0.105545
GSM8002074_GCTGAATAGCCTCATA-1	573.767	0.33	-0.107497
GSM8002074_GCTGAATAGTAGTGCG-1	664.701	-0.03	0.0193248
GSM8002074_GCTGCAGCAGCTTCGG-1	606.667	0.17	-0.0912794
GSM8002074_GCTGGGTCAAGCCCAC-1	672.73	0.06	-0.053703
GSM8002074_GCTGGGTCACTCCCTA-1	1163.92	-0.01	-0.0807911
GSM8002074_GCTGGGTGTCTGCATA-1	654.931	0.06	-0.0418284
GSM8002074_GCTGGGTTCCACGTAA-1	621.208	0	0.0193731
GSM8002074_GCTTCACCAGACGATG-1	551.064	-0.04	-0.0350719
GSM8002074_GCTTCACTCCATCAGA-1	935.598	0.02	-0.0494923
GSM8002074_GCTTGGGCACATGGTT-1	491.88	-0.06	0.0250231
GSM8002074_GCTTGGGGTCATTGCA-1	747.198	0.02	-0.157817
GSM8002074_GCTTGGGTCCCTTTGG-1	529.17	0.18	-0.17856
GSM8002074_GGAACCCCAGGCGATA-1	746.686	0.22	-0.0700187
GSM8002074_GGAACCCGTGGAGAAA-1	648.1	-0.13	-0.00545018
GSM8002074_GGAACCCTCCACAAGT-1	723.208	-0.02	-0.022006
GSM8002074_GGAAGTGAGCATCCCG-1	740.009	-0.06	-0.0826781
GSM8002074_GGAAGTGAGCGACTGA-1	468.548	0.06	-0.104336
GSM8002074_GGAAGTGCAGATCCAT-1	552.703	0.06	-0.0944688
GSM8002074_GGAAGTGGTAGGACTG-1	712.707	0.18	-0.110882
GSM8002074_GGAAGTGGTGTAGTGG-1	614.401	0.07	-0.0368916
GSM8002074_GGAAGTGTCCCGATCT-1	493.37	0.05	-0.0828139
GSM8002074_GGAATCTGTTAGCGGA-1	588.246	0.04	-0.0114403
GSM8002074_GGAATCTTCCAACCAA-1	811.521	0.08	0.0270279
GSM8002074_GGAATCTTCTAACGGT-1	673.414	0	-0.0947682
GSM8002074_GGAATGGAGGTCACAG-1	540.83	0.04	-0.0679537
GSM8002074_GGACGTCGTATGAAGT-1	455.114	0.05	-0.152847
GSM8002074_GGAGAACAGAAGTCTA-1	587.646	0.1	-0.103822
GSM8002074_GGAGAACGTGCCCAGT-1	654.967	-0.03	0.0678707
GSM8002074_GGAGAACTCATTGCCC-1	580.229	0.12	-0.0655412
GSM8002074_GGAGAACTCCATTTGT-1	969.632	0.02	-0.012972
GSM8002074_GGAGGATCAGCTACAT-1	869.137	0.15	0.0537311
GSM8002074_GGAGGATGTACACTCA-1	560.372	-0.11	-0.0271118
GSM8002074_GGAGGATGTCTGCATA-1	497.11	0.05	-0.0315085
GSM8002074_GGAGGATGTTGTGGCC-1	601.04	0.04	0.0229994
GSM8002074_GGAGGTAGTGTTCGTA-1	601.106	0.15	-0.0514737
GSM8002074_GGAGGTATCGTGGGTC-1	523.02	0.06	-0.0525343
GSM8002074_GGAGGTATCTTGCAAG-1	960.265	0.09	-0.100465
GSM8002074_GGATCTAAGCTGGTGA-1	567.477	0.04	-0.0958979
GSM8002074_GGATCTACACATATCG-1	560.197	0.05	-0.0613688
GSM8002074_GGATGTTAGAGGCGGA-1	681.323	-0.03	-0.039987
GSM8002074_GGCACGTAGTAATCCC-1	663.414	0.3	-0.123391
GSM8002074_GGCACGTAGTGCGTCC-1	858.48	0.07	-0.00245487
GSM8002074_GGCACGTTCTATCGCC-1	524.507	0.06	-0.0425135
GSM8002074_GGCAGTCCAGGTACGA-1	763.332	-0.02	0.139313
GSM8002074_GGCAGTCCATCGGAGA-1	700.21	0.02	0.00366092
GSM8002074_GGCGTCACACCCTGTT-1	767.307	-0.07	-0.0402368
GSM8002074_GGCGTCAGTTCTCCCA-1	628.999	0.07	-0.0704153
GSM8002074_GGCTGTGAGTTTGGCT-1	470.727	0.05	-0.0759822
GSM8002074_GGCTGTGTCCTCTAGC-1	605.994	0.19	-0.156259
GSM8002074_GGCTGTGTCTGCCTGT-1	474.192	-0.05	-0.130199
GSM8002074_GGCTTGGAGCACCCAC-1	546.325	0.04	-0.0801084
GSM8002074_GGCTTGGAGCAGTAAT-1	599.539	0.19	-0.0960532
GSM8002074_GGCTTGGAGCGCATCC-1	512.589	0.05	-0.0505941
GSM8002074_GGCTTGGAGCTACAAA-1	507.262	0.19	-0.106868
GSM8002074_GGCTTGGTCCGAACGC-1	824.12	-0.11	0.0316797
GSM8002074_GGCTTTCGTTCTAACG-1	707.233	-0.08	-0.0438286
GSM8002074_GGGAAGTCAGACATCT-1	761.165	0.21	-0.0213353
GSM8002074_GGGAAGTTCAAACTGC-1	604.505	0.01	-0.0477205
GSM8002074_GGGACAAAGCGTGCCT-1	608.492	0.08	-0.0402561
GSM8002074_GGGACAACAGGAATCG-1	642.401	0.06	-0.110244
GSM8002074_GGGACCTAGTGCACCC-1	571.971	-0.03	-0.00305129
GSM8002074_GGGACCTCAACCGCCA-1	696.503	0.06	-0.0106647
GSM8002074_GGGACCTGTAGGAAAG-1	726.774	0.05	-0.0352289
GSM8002074_GGGACCTTCCATCTAT-1	548.99	0.07	-0.0635013
GSM8002074_GGGACTCCAATCAGCT-1	608.487	0.06	-0.102873
GSM8002074_GGGACTCGTCCATAGT-1	872.27	0.1	-0.112811
GSM8002074_GGGACTCGTTGCGGCT-1	506.652	0.11	-0.0809508
GSM8002074_GGGACTCTCATTATCC-1	761.103	0.01	-0.00839416
GSM8002074_GGGAGATAGCGGTAGT-1	887.202	0.06	-0.104154
GSM8002074_GGGAGATGTAAGACCG-1	624.556	0.22	-0.0681965
GSM8002074_GGGAGATGTTGTGTAC-1	551.817	-0.11	-0.0654164
GSM8002074_GGGAGATTCGACGCTG-1	731.668	-0.11	-0.117136
GSM8002074_GGGAGTACATTACGGT-1	591.753	0.18	-0.0202752
GSM8002074_GGGAGTAGTACATACC-1	500.304	-0.06	-0.0178254
GSM8002074_GGGAGTAGTCATACCA-1	510.212	0.11	-0.0842091
GSM8002074_GGGATCCGTTCCAAAC-1	582.029	-0.08	0.0283267
GSM8002074_GGGATCCTCCCGAAAT-1	621.672	0.25	-0.203465
GSM8002074_GGGATGAAGACGTCCC-1	497.107	0.04	-0.133003
GSM8002074_GGGATGACAGCGTACC-1	658.504	-0.16	-0.0544062
GSM8002074_GGGATGATCGGACTGC-1	688.665	0.06	-0.129884
GSM8002074_GGGATGATCTCATTTG-1	565.98	0.2	-0.0718474
GSM8002074_GGGCCATTCACCTGGG-1	552.563	0.07	-0.105649
GSM8002074_GGGCGTTAGCAACAAT-1	654.714	0.1	0.00245528
GSM8002074_GGGCGTTAGTCTGTAC-1	702.528	-0.05	-0.0242965
GSM8002074_GGGCGTTCAGCAGATG-1	790.722	0.07	-0.0902516
GSM8002074_GGGCGTTGTTGGGTAG-1	479.218	0.06	-0.0240023
GSM8002074_GGGCGTTTCTCACCCA-1	685.124	0.17	-0.0112811
GSM8002074_GGGCTACTCGCGAAGA-1	484.759	-0.11	-0.0653348
GSM8002074_GGGCTCAGTGCAATGG-1	669.87	-0.01	-0.0875594
GSM8002074_GGGCTCAGTTGTAGCT-1	576.856	0.05	-0.121464
GSM8002074_GGGTAGAAGCAGCAGT-1	530.912	0.22	-0.00565082
GSM8002074_GGGTAGAAGCTACAAA-1	597.279	-0.01	-0.0626354
GSM8002074_GGGTAGAAGGGTTTCT-1	553.094	0.06	-0.0730593
GSM8002074_GGGTAGACAGCTGTGC-1	482.509	0.06	-0.0715721
GSM8002074_GGGTAGAGTACCCGCA-1	683.929	-0.01	-0.0636504
GSM8002074_GGGTAGAGTCCGAAGA-1	664.137	0.05	-0.0477181
GSM8002074_GGGTAGAGTGGAACAC-1	572.516	0.06	-0.00377193
GSM8002074_GGGTAGATCGAACCAT-1	607.206	0.07	-0.0621353
GSM8002074_GGGTATTCATCATTTC-1	571.209	-0.04	-0.123289
GSM8002074_GGGTATTGTCACGCTG-1	778.727	-0.04	-0.0664186
GSM8002074_GGGTATTGTCTTCATT-1	795.225	0.08	-0.093986
GSM8002074_GGGTCACAGGAGATAG-1	510.113	0.1	-0.100213
GSM8002074_GGGTCACAGGTCGAGT-1	440.99	-0.09	0.0533041
GSM8002074_GGGTCACCAGATAAAC-1	670.848	0	-0.0897506
GSM8002074_GGGTCTGAGCAGCGAT-1	584.827	-0.04	-0.0297409
GSM8002074_GGGTCTGCATGTGCCG-1	638.853	-0.02	-0.0868279
GSM8002074_GGGTCTGGTTGCTAGT-1	550.155	0.07	0.0164421
GSM8002074_GGGTGAAGTCGTAATC-1	692.215	0.11	-0.0570588
GSM8002074_GGGTGAATCTGCACCT-1	696.258	-0.02	-0.0829389
GSM8002074_GGGTGTCAGAGCGACT-1	542.723	0.06	-0.114549
GSM8002074_GGGTTATGTAGTGGCA-1	866.118	0.05	-0.0651075
GSM8002074_GGGTTATTCTCTTGCG-1	612.33	0.06	-0.0921611
GSM8002074_GGGTTTAAGGGTAATT-1	586.939	0.05	-0.128065
GSM8002074_GGGTTTACACCTGCGA-1	547.745	-0.12	-0.0220853
GSM8002074_GGGTTTAGTAGTCCTA-1	615.777	-0.01	-0.0566404
GSM8002074_GGGTTTAGTATATGGA-1	505.655	0.05	-0.0705406
GSM8002074_GGGTTTAGTTACGATC-1	657.101	0.06	-0.100958
GSM8002074_GGGTTTATCCGAGATT-1	669.608	-0.03	-0.0240417
GSM8002074_GGTAACTAGTATAGGT-1	524.79	0.05	-0.0681705
GSM8002074_GGTAACTCAGACAAGC-1	756.575	0.16	-0.0872525
GSM8002074_GGTAACTGTTCTAAGC-1	517.298	0.06	0.0433795
GSM8002074_GGTAATCAGCACTCCG-1	630.719	0.05	-0.0124318
GSM8002074_GGTAGAGGTATCGCAT-1	604.875	0.06	-0.05408
GSM8002074_GGTAGAGTCATTACGG-1	591.2	-0.02	0.0394805
GSM8002074_GGTAGAGTCCTATTGT-1	901.643	-0.09	-0.0863632
GSM8002074_GGTAGAGTCGTAGAGG-1	591.167	0.05	-0.0337851
GSM8002074_GGTCACGAGGACAACC-1	795.973	-0.02	0.000295583
GSM8002074_GGTCACGTCACACGAT-1	797.46	-0.04	-0.0633416
GSM8002074_GGTCACGTCGCCCAGA-1	450.666	-0.02	-0.121622
GSM8002074_GGTCTGGTCTTCTAAC-1	867.325	-0.05	-0.0568604
GSM8002074_GGTGATTTCATTGCGA-1	644.206	0.04	-0.00342
GSM8002074_GGTGGCTAGGAACGAA-1	621.85	0.02	-0.054312
GSM8002074_GGTGTCGCAGCTCCTT-1	810.079	-0.01	-0.0420946
GSM8002074_GGTGTCGTCCACGTAA-1	861.227	0.1	-0.17694
GSM8002074_GGTTAACAGATCCTAC-1	681.63	-0.01	-0.01059
GSM8002074_GGTTAACAGGCCCGTT-1	663.431	-0.04	-0.0185098
GSM8002074_GGTTAACGTACTCGAT-1	750.636	0.08	-0.0274746
GSM8002074_GGTTAACTCGCAACAT-1	823.856	-0.02	-0.115507
GSM8002074_GGTTCTCCAATCACGT-1	884.986	0.07	-0.0324559
GSM8002074_GGTTCTCCACTACGGC-1	592.996	0.11	-0.113317
GSM8002074_GGTTGTAGTTAGGAGC-1	526.061	0.05	-0.0749378
GSM8002074_GGTTGTATCCTAGCTC-1	523.445	0.05	-0.0804279
GSM8002074_GTAACACAGAGCTGCA-1	549.233	0.06	-0.0829936
GSM8002074_GTAACACAGGAGATAG-1	570.12	0.06	-0.110927
GSM8002074_GTAACACTCAGACCGC-1	586.969	-0.02	-0.0679995
GSM8002074_GTAACCAAGGAAAGTG-1	607.04	-0.06	-0.00963985
GSM8002074_GTAACCACATGGGAAC-1	748.186	0.23	-0.20476
GSM8002074_GTAAGTCCAACCGACC-1	675.909	0.04	-0.108987
GSM8002074_GTAAGTCCAACTGAAA-1	607.974	-0.03	-0.0852879
GSM8002074_GTAAGTCCACACACGC-1	602.738	-0.01	-0.0634565
GSM8002074_GTAAGTCCACGCACCA-1	610.869	0.19	-0.0645547
GSM8002074_GTAATCGAGGCAGGTT-1	517.407	0.26	-0.164012
GSM8002074_GTAATCGCAATTGAAG-1	875.287	0.03	0.00681343
GSM8002074_GTAATCGCACGTAGAG-1	539.086	0.05	-0.182509
GSM8002074_GTAATGCAGCCACTCG-1	487.952	0.05	-0.0485604
GSM8002074_GTACAACAGCCAGAGT-1	423.829	0.04	0.0163186
GSM8002074_GTACAACAGGCATCAG-1	665.493	-0.05	-0.0361781
GSM8002074_GTACAACGTCCAGGTC-1	672.913	-0.13	-0.00198318
GSM8002074_GTACAACGTTATCTTC-1	493.7	0.05	-0.119223
GSM8002074_GTACAGTGTCCAGCGT-1	707.454	0.15	-0.127087
GSM8002074_GTAGAAAAGATTAGAC-1	780.573	0.16	-0.0406218
GSM8002074_GTAGAAACACGCGTGT-1	528.155	0.04	0.102615
GSM8002074_GTAGAAATCACCTTGC-1	594.274	0.28	-0.180105
GSM8002074_GTAGAGGAGGAACGCT-1	685.638	-0.03	-0.0244234
GSM8002074_GTAGATCAGACTTCAC-1	544.093	-0.04	0.0109533
GSM8002074_GTAGGAGAGTATGGAT-1	728.984	0.06	-0.0718992
GSM8002074_GTAGGAGCAGCCGTCA-1	586.776	0.06	-0.145852
GSM8002074_GTAGGAGGTACAAAGT-1	603.007	0.06	-0.0415975
GSM8002074_GTAGGTTAGATACCAA-1	696.267	-0.01	-0.10707
GSM8002074_GTAGGTTCACTACTTT-1	974.414	0.02	0.0364822
GSM8002074_GTAGGTTTCGACGCGT-1	1073.58	0.15	-0.0549485
GSM8002074_GTAGTACTCCTTGAAG-1	633.793	-0.03	0.0331227
GSM8002074_GTAGTACTCGTGCACG-1	830.03	0.09	-0.063874
GSM8002074_GTATTGGCATACGCAT-1	906.763	0.15	-0.0787543
GSM8002074_GTATTTCAGCAGATAT-1	651.916	-0.03	-0.182284
GSM8002074_GTATTTCAGGGCAGGA-1	578.303	0.07	-0.00222781
GSM8002074_GTATTTCTCAAGTTGC-1	714.605	-0.02	-0.00825995
GSM8002074_GTATTTCTCGATACAC-1	1345.22	-0.01	-0.121786
GSM8002074_GTATTTCTCTCTGAGA-1	674.291	0.15	-0.148191
GSM8002074_GTCAAACAGGGTTTCT-1	846.611	0.04	0.0001932
GSM8002074_GTCAAACCACTCCTGT-1	587.304	0.06	-0.101886
GSM8002074_GTCAAACGTCTTGAAC-1	457.963	0.05	0.0295372
GSM8002074_GTCAAGTAGATACTGA-1	661.292	0.18	-0.0700246
GSM8002074_GTCAAGTCATCGGTTA-1	646.514	0.17	0.0260981
GSM8002074_GTCAAGTGTAACAGGC-1	710.948	-0.02	-0.0678214
GSM8002074_GTCACGGAGGGACTGT-1	464.335	0.05	-0.093045
GSM8002074_GTCACGGCAGACAAGC-1	695.33	-0.09	0.00270769
GSM8002074_GTCACGGCAGACACCC-1	766.741	0.18	-0.0643841
GSM8002074_GTCACGGCAGCGTTTA-1	659.071	0.07	-0.0990493
GSM8002074_GTCACTCAGCGCCATC-1	742.117	0.01	-0.120185
GSM8002074_GTCACTCAGGGTACAC-1	987.749	0.01	-0.128559
GSM8002074_GTCACTCCATCTCCCA-1	648.519	0.11	-0.0569782
GSM8002074_GTCACTCGTGATTCTG-1	530.039	0.06	-0.0758089
GSM8002074_GTCAGCGAGCGTGTTT-1	660.212	0.04	-0.152392
GSM8002074_GTCAGCGGTCAGACTT-1	550.728	0.05	-0.0426759
GSM8002074_GTCAGCGGTCCTGTTC-1	475.368	0.03	-0.0668333
GSM8002074_GTCATCCAGCCTATCA-1	735.015	0.05	-0.0162785
GSM8002074_GTCATCCAGGATTCAA-1	723.477	0.2	-0.105374
GSM8002074_GTCATCCCACCTCAGG-1	495.304	0.04	-0.0355101
GSM8002074_GTCATTTGTTTCGGCG-1	610.825	-0.16	-0.0363776
GSM8002074_GTCATTTTCGCTAAAC-1	584.829	0.08	-0.191053
GSM8002074_GTCCACTTCATCGCAA-1	612.78	-0.05	-0.0773438
GSM8002074_GTCCACTTCCCTTGTG-1	713.123	0.02	-0.102357
GSM8002074_GTCCCATAGGGCCCTT-1	648.453	-0.03	-0.0672948
GSM8002074_GTCCCATAGTTGTAAG-1	632.113	-0.14	-0.0688291
GSM8002074_GTCCCATCAGGTATGG-1	510.685	-0.03	-0.0126684
GSM8002074_GTCCTCACATCGCTAA-1	654.675	0.06	-0.00316626
GSM8002074_GTCCTCATCCACGTGG-1	460.253	0.06	-0.0643746
GSM8002074_GTCGCGACAACCGATT-1	625.033	-0.06	0.0034082
GSM8002074_GTCGCGACAGCGTTGC-1	592.81	-0.01	-0.0528552
GSM8002074_GTCGCGATCGTCGACG-1	510.018	-0.1	-0.041443
GSM8002074_GTCGTAAAGAGGTATT-1	552.056	-0.08	0.0805417
GSM8002074_GTCGTAAAGCAACAGC-1	462.612	-0.2	-0.15868
GSM8002074_GTCGTAAGTTTCTTAC-1	647.337	0.05	0.00119147
GSM8002074_GTCGTTCTCCACGTCT-1	514.258	0.29	-0.0136952
GSM8002074_GTCGTTCTCCATAGGT-1	557.524	-0.07	0.00626934
GSM8002074_GTCTACCAGCCACCGT-1	541.321	0.22	-0.0911652
GSM8002074_GTCTACCTCCCAGCGA-1	741.196	0.03	-0.077058
GSM8002074_GTCTACCTCCCGTTGT-1	647.268	0.06	-0.256841
GSM8002074_GTCTAGAAGGCGACAT-1	636.587	-0.01	-0.000844726
GSM8002074_GTCTAGAGTGGGTCAA-1	844.492	0.16	-0.0132365
GSM8002074_GTCTCACGTCGTAATC-1	500.202	0.05	-0.0896694
GSM8002074_GTCTGTCCAGACCAAG-1	562.894	-0.11	0.0249808
GSM8002074_GTCTGTCTCGTTCAGA-1	510.472	0.05	0.00100907
GSM8002074_GTGACGCAGAGCACTG-1	596.548	0.08	-0.1914
GSM8002074_GTGACGCAGGTAGTAT-1	1427.54	0.06	-0.133695
GSM8002074_GTGACGCAGGTTCTTG-1	619.21	0.1	-0.0723363
GSM8002074_GTGACGCCATGGCCAC-1	731.401	-0.02	-0.0239466
GSM8002074_GTGACGCGTATCTCGA-1	708.064	-0.08	-0.0311928
GSM8002074_GTGACGCGTGACAGCA-1	720.937	-0.02	-0.0369876
GSM8002074_GTGACGCGTTCAATCG-1	584.807	-0.04	-0.115189
GSM8002074_GTGAGCCCAATACCTG-1	562.158	0.19	-0.0688253
GSM8002074_GTGAGGAAGTGCTACT-1	577.785	0.05	-0.0854332
GSM8002074_GTGAGGAGTACCCGAC-1	554.836	0.18	-0.0641032
GSM8002074_GTGAGTTAGTGCACAG-1	538.288	0.07	-0.0853499
GSM8002074_GTGAGTTCAGAGAAAG-1	673.981	0.06	-0.0568764
GSM8002074_GTGAGTTCATGCGTGC-1	535.801	0.05	-0.0372306
GSM8002074_GTGAGTTGTCCATAGT-1	873.322	-0.02	-0.0190159
GSM8002074_GTGAGTTTCATCGCCT-1	787.238	-0.03	0.00187947
GSM8002074_GTGATGTCACTATCCC-1	496.897	0.05	-0.0573949
GSM8002074_GTGATGTCAGATTCGT-1	542.528	-0.04	-0.00719091
GSM8002074_GTGCACGCATCGAGCC-1	654.809	0.02	-0.126392
GSM8002074_GTGCAGCAGAGAGGGC-1	673.645	0.05	-0.206078
GSM8002074_GTGCAGCCAAAGCTAA-1	569.902	0.11	-0.0809912
GSM8002074_GTGCAGCGTGCATGAG-1	605.263	0.05	-0.0834677
GSM8002074_GTGCGTGGTCAGTCGC-1	632.304	0.06	-0.100651
GSM8002074_GTGCTGGAGCGCATCC-1	797.154	0.04	-0.0969548
GSM8002074_GTGCTGGCAGTCTTCC-1	854.036	0	-0.0251911
GSM8002074_GTGCTTCCACACCGCA-1	691.729	0.06	-0.0442934
GSM8002074_GTGCTTCTCGAACGCC-1	537.769	-0.05	0.0251381
GSM8002074_GTGGAAGAGGAACGCT-1	660.201	0.21	-0.050532
GSM8002074_GTGGAAGAGGTACATA-1	553.028	0.07	-0.0464498
GSM8002074_GTGGAGAAGACTGGGT-1	608.442	0	-0.149278
GSM8002074_GTGGCGTGTCGCTTGG-1	581.159	-0.03	-0.104784
GSM8002074_GTGGGAACACAATGAA-1	595.539	0.06	-0.138232
GSM8002074_GTGGGAACAGCTCCTT-1	727.736	0.18	-0.0794196
GSM8002074_GTGTAACAGTGGAATT-1	611.724	0.05	-0.0226849
GSM8002074_GTGTAACCAAAGACGC-1	619.654	0.06	-0.107639
GSM8002074_GTGTCCTCAATCGCGC-1	650.323	-0.07	0.0452669
GSM8002074_GTGTCCTTCCACTTCG-1	561.397	0.18	-0.0783101
GSM8002074_GTGTCCTTCCCGAATA-1	800.09	0.14	-0.0582099
GSM8002074_GTGTCCTTCGTGGAAG-1	690.53	0.13	-0.0553054
GSM8002074_GTGTGATCAAGCCCAC-1	597.507	0.01	-0.0112882
GSM8002074_GTGTGGCCAAGTGATA-1	500.271	0.3	-0.0659808
GSM8002074_GTGTTAGAGAGCTTTC-1	792.738	0	-0.0701531
GSM8002074_GTGTTAGCAATAGGAT-1	620.866	0.01	-0.00274462
GSM8002074_GTGTTAGGTATGTCCA-1	656.363	0	-0.0295807
GSM8002074_GTGTTAGGTCCACTCT-1	502.342	0.05	-0.0419742
GSM8002074_GTGTTAGGTCTAATCG-1	715.347	-0.05	0.00896084
GSM8002074_GTGTTAGGTGGCTGCT-1	816.449	0.19	-0.071997
GSM8002074_GTGTTCCTCGTAACAC-1	684.99	-0.18	0.000511321
GSM8002074_GTTACAGAGTACAGAT-1	713.263	0.02	-0.0800028
GSM8002074_GTTACAGCAATGTGGG-1	497.479	0.03	-0.0587329
GSM8002074_GTTACCCAGAATGTTG-1	691.845	0.02	-0.0220588
GSM8002074_GTTACCCCAGACATCT-1	561.105	0.01	0.03367
GSM8002074_GTTACCCCAGTATACC-1	721.232	0.07	-0.0463556
GSM8002074_GTTACCCTCCGTGACG-1	582.593	0.04	-0.061096
GSM8002074_GTTACGACAGACACAG-1	677.923	0.07	-0.0179003
GSM8002074_GTTAGACGTGAGTGAC-1	672.384	0.27	-0.0970373
GSM8002074_GTTAGTGAGAAATGGG-1	896.782	0.04	-0.018869
GSM8002074_GTTAGTGAGCTAGAAT-1	427.511	-0.05	-0.121045
GSM8002074_GTTAGTGGTCTGATAC-1	601.15	0.07	-0.035214
GSM8002074_GTTAGTGGTTCAAGGG-1	637.051	-0.03	-0.0295307
GSM8002074_GTTATGGAGATTGACA-1	546.072	0.22	-0.163421
GSM8002074_GTTATGGGTATTTCTC-1	736.727	0.07	-0.0369698
GSM8002074_GTTATGGTCATTATCC-1	668.197	-0.01	-0.0914047
GSM8002074_GTTATGGTCCACCCTA-1	711.241	-0.05	-0.0133586
GSM8002074_GTTATGGTCTGCCTGT-1	805.313	0.17	-0.083976
GSM8002074_GTTCATTAGCAATTAG-1	471.521	0.18	-0.038247
GSM8002074_GTTCATTAGGGCAACT-1	488.337	-0.19	0.0318167
GSM8002074_GTTCCGTTCAGCATTG-1	584.461	0.05	-0.00447282
GSM8002074_GTTCCGTTCTGAGAGG-1	557.268	-0.09	-0.0512109
GSM8002074_GTTCGCTAGCGAGTCA-1	620.337	-0.02	-0.0490346
GSM8002074_GTTCGCTCACCCTAGG-1	568.801	-0.07	0.0340027
GSM8002074_GTTCGCTGTACAAGTA-1	534.087	0.17	-0.147004
GSM8002074_GTTCGCTTCATTGGTG-1	520.963	-0.03	0.0143633
GSM8002074_GTTCTATAGAGTGGCT-1	510.474	0.06	-0.0256216
GSM8002074_GTTCTATCATACAGGG-1	778.876	0.02	-0.0191581
GSM8002074_GTTCTATTCACGTCCT-1	766.704	0.2	-0.140526
GSM8002074_GTTGCGGGTTCGTGCG-1	647.767	-0.01	-0.00677597
GSM8002074_GTTGCTCAGGTGGTTG-1	669.762	0.17	-0.0678145
GSM8002074_GTTGCTCGTACGAGCA-1	757.168	0.07	-0.0915547
GSM8002074_GTTGCTCTCGTAGCTA-1	626.65	0.06	-0.0433742
GSM8002074_GTTGCTCTCGTGTGAT-1	610.611	0.06	-0.0510234
GSM8002074_GTTGCTCTCTAGACAC-1	713.782	-0.04	0.00475242
GSM8002074_GTTGTAGAGACCATGG-1	562.058	0.2	-0.119427
GSM8002074_GTTGTAGCACTGGATT-1	598.567	0.06	-0.193497
GSM8002074_GTTGTAGGTGACCGAA-1	575.467	-0.15	0.00526303
GSM8002074_GTTGTCCAGTGTACAA-1	619.197	0.09	-0.0329232
GSM8002074_GTTGTCCTCGTCCATC-1	594.632	0.17	-0.146282
GSM8002074_GTTTACTGTATGAAGT-1	555.222	0.06	-0.159753
GSM8002074_GTTTACTTCACATACG-1	687.829	0.06	-0.0731166
GSM8002074_GTTTACTTCCACAGCG-1	686.581	0.06	-0.011776
GSM8002074_GTTTGGAGTATGAAAC-1	647.169	0	-0.122056
GSM8002074_GTTTGGATCAGACAAA-1	580.112	0.07	-0.0629728
GSM8002074_TAACACGCACATTCTT-1	765.391	0.17	-0.036221
GSM8002074_TAACCAGGTCGTGCCA-1	745.773	-0.07	-0.0952403
GSM8002074_TAACCAGGTGACCGAA-1	709.245	0.08	-0.0630775
GSM8002074_TAACCAGGTGACTCGC-1	548.76	0.04	-0.0664322
GSM8002074_TAACCAGTCTTGGATG-1	706.102	0.08	-0.00741013
GSM8002074_TAACGACTCCATTCGC-1	776.209	0.06	-0.0325913
GSM8002074_TAACTTCTCTCTGAGA-1	628.666	0.06	-0.132656
GSM8002074_TAAGCACAGAGCGACT-1	802.623	0.07	-0.0308881
GSM8002074_TAAGCACAGCCATTGT-1	834.593	-0.07	-0.0363169
GSM8002074_TAAGCACCACTACACA-1	841.867	0.01	-0.11629
GSM8002074_TAAGCCACAAACTAAG-1	455.325	0.19	-0.108372
GSM8002074_TAAGCCACACGAGGTA-1	521.566	-0.05	0.0552561
GSM8002074_TAAGCCACACGCGCAT-1	596.085	0.2	-0.0807162
GSM8002074_TAAGCCAGTTCACGAT-1	704.035	0.17	-0.0863336
GSM8002074_TAAGCGTGTACTAGCT-1	823.891	0.21	-0.00353757
GSM8002074_TAAGCGTTCACCGGTG-1	451.239	0.04	-0.0938247
GSM8002074_TAAGCGTTCCACCTGT-1	806.683	0.07	-0.12677
GSM8002074_TAAGTCGAGGTACAAT-1	705.404	0.01	-0.0845217
GSM8002074_TAAGTCGCACTATGTG-1	576.209	-0.08	0.00108725
GSM8002074_TAAGTCGGTCTTACTT-1	836.296	0.11	-0.0882034
GSM8002074_TAAGTCGTCTGGAAGG-1	775.304	-0.02	-0.0431727
GSM8002074_TAATCTCCAACTTCTT-1	720.6	-0.13	-0.0823925
GSM8002074_TAATTCCAGGCTGGAT-1	810.018	0.08	-0.0276837
GSM8002074_TACAACGGTGAGTTTC-1	561.685	0.04	0.0129969
GSM8002074_TACACCCCACACTTAG-1	840.06	0	-0.123592
GSM8002074_TACACCCTCGAAGCAG-1	596.277	0.05	0.0469503
GSM8002074_TACAGGTAGCACTAAA-1	560.839	0.06	-0.0129989
GSM8002074_TACAGGTAGGCCTGAA-1	657.425	0.26	-0.0751276
GSM8002074_TACAGGTTCAGTGTCA-1	735.452	0.11	-0.0458809
GSM8002074_TACATTCAGCAGGTCA-1	631.993	-0.04	-0.00770994
GSM8002074_TACATTCCAACCAGAG-1	454.836	0.24	-0.144626
GSM8002074_TACCCACAGACGACTG-1	526.477	-0.02	-0.0905099
GSM8002074_TACCCACGTACACGTT-1	524.519	0.2	-0.0303378
GSM8002074_TACCCGTGTAATTAGG-1	543.306	0.07	0.0539891
GSM8002074_TACCCGTGTATCAGCT-1	779.174	0.08	-0.0810142
GSM8002074_TACCCGTGTGAACCGA-1	633.539	0.06	0.00834156
GSM8002074_TACCCGTTCCGCTAGG-1	710.27	-0.07	-0.0517437
GSM8002074_TACCCGTTCTTCGTGC-1	606.78	0.05	0.00796151
GSM8002074_TACCGAAAGATACTGA-1	514.157	0.22	-0.0992085
GSM8002074_TACCGGGAGGCACTCC-1	824.174	0.01	-0.0222182
GSM8002074_TACCGGGAGTGATTCC-1	530.836	0.05	-0.123668
GSM8002074_TACCGGGAGTTGGACG-1	522.918	0.31	-0.0893075
GSM8002074_TACCTCGGTAGACACG-1	497.236	-0.1	-0.0308294
GSM8002074_TACCTGCAGACCAAAT-1	627.726	0	-0.0215022
GSM8002074_TACCTGCGTGGGTTGA-1	825.423	-0.03	-0.0754459
GSM8002074_TACCTGCTCATTTGCT-1	690.217	-0.1	-0.0126705
GSM8002074_TACGCTCAGCGTCAGA-1	749.717	0.14	0.0568585
GSM8002074_TACGCTCCATTAGGCT-1	506.718	0.07	-0.0693618
GSM8002074_TACGCTCGTGGAAGTC-1	633.733	-0.1	0.051094
GSM8002074_TACGGGCAGACTGTTC-1	609.202	0.05	-0.0649172
GSM8002074_TACGGGCGTCCAAATC-1	675.407	0.1	-0.120152
GSM8002074_TACGGTAAGAGCCGAT-1	567.783	0.05	0.0155886
GSM8002074_TACGGTAAGGTCCTGC-1	532.39	0.26	0.035377
GSM8002074_TACGTCCCACGGCCAT-1	700.512	0.06	-0.0874496
GSM8002074_TACGTCCTCTTGGTCC-1	929.851	0.1	-0.145651
GSM8002074_TACTTACAGAGGCGTT-1	542.57	0.06	-0.0953859
GSM8002074_TACTTACCAAGCTCTA-1	573.608	-0.02	0.0372305
GSM8002074_TACTTACCACGACCTG-1	725.776	-0.11	-0.0132373
GSM8002074_TACTTCAAGATTACCC-1	688.895	-0.06	-0.00558108
GSM8002074_TACTTCACAGGCATGA-1	782.863	0.06	-0.102578
GSM8002074_TACTTCACATGACCCG-1	1313.52	0.06	-0.0976356
GSM8002074_TACTTCAGTAGGCTGA-1	651.481	0	0.00570507
GSM8002074_TACTTGTGTGTGTACT-1	527.881	0.2	-0.0749991
GSM8002074_TAGACCAGTAGGAGTC-1	514.54	0.04	-0.0646973
GSM8002074_TAGACCATCTGGCCGA-1	533.104	0.43	-0.213341
GSM8002074_TAGACTGGTCTACGTA-1	759.307	-0.11	-0.0417019
GSM8002074_TAGACTGGTGGTCCGT-1	513.932	0.05	-0.0580992
GSM8002074_TAGACTGTCGGCTGAC-1	708.293	0.07	-0.0457955
GSM8002074_TAGAGTCAGACGGTTG-1	637.187	0.06	-0.0061543
GSM8002074_TAGAGTCCAAGTTCGT-1	714.916	0.15	-0.0397098
GSM8002074_TAGAGTCGTACCTTCC-1	823.901	-0.02	-0.0522752
GSM8002074_TAGCACAAGCTTCGTA-1	611.774	0.04	-0.0722168
GSM8002074_TAGCACAAGGTGGGTT-1	582.032	-0.02	0.0475358
GSM8002074_TAGCACACACAAAGTA-1	519.687	-0.2	0.0132879
GSM8002074_TAGCACACACAGTCCG-1	692.857	0.06	-0.0832509
GSM8002074_TAGCACAGTTCGTAAC-1	732.442	0.07	-0.0505169
GSM8002074_TAGCACAGTTGTGTAC-1	621.927	0.06	-0.0409723
GSM8002074_TAGGGTTGTACGATGG-1	650.573	0.05	-0.119674
GSM8002074_TAGGGTTGTCGCACAC-1	556.611	0.06	-0.0333029
GSM8002074_TAGGGTTGTCTCGGGT-1	568.303	-0.03	0.00300942
GSM8002074_TAGGTACCAACCTAAC-1	752.477	0	-0.0324629
GSM8002074_TAGGTTGAGACCAGAC-1	569.363	0.05	-0.0754814
GSM8002074_TAGGTTGAGCGAATGC-1	614.198	0.04	0.137793
GSM8002074_TAGGTTGAGTAATCCC-1	568.518	0.03	-0.0469792
GSM8002074_TAGGTTGAGTTAGTAG-1	580.653	0.05	-0.0118948
GSM8002074_TAGGTTGAGTTTCTTC-1	448.268	-0.05	0.0996782
GSM8002074_TAGTGCAAGTAAGGGA-1	602.209	0.01	-0.0154512
GSM8002074_TAGTGCAGTAGTCACT-1	527.84	0.03	-0.123754
GSM8002074_TATATCCCATACCATG-1	897.134	0.04	-0.151528
GSM8002074_TATATCCGTGAACCGA-1	647.354	0.04	-0.147725
GSM8002074_TATCAGGCAACTGATC-1	562.582	-0.03	-0.107107
GSM8002074_TATCAGGCACATGAAA-1	564.2	-0.03	-0.196545
GSM8002074_TATCAGGCAGCCCACA-1	493.743	0.06	0.017854
GSM8002074_TATCAGGGTCCCGCAA-1	794.308	0.1	-0.160936
GSM8002074_TATCAGGTCGTCAGAT-1	654.67	0.12	-0.0498543
GSM8002074_TATCCTAAGAGCCCAA-1	436.884	0.05	-0.155371
GSM8002074_TATCCTACACAAATAG-1	832.764	0.15	-0.0965452
GSM8002074_TATCCTACATTCATCT-1	420.574	0.12	-0.0781969
GSM8002074_TATCCTAGTCACAGTT-1	646.704	-0.07	-0.00420548
GSM8002074_TATCGCCAGAGTCTTC-1	620.1	-0.01	-0.0493758
GSM8002074_TATCGCCAGGCCTTCG-1	838.441	-0.01	-0.0388215
GSM8002074_TATCGCCAGGTCCCGT-1	469.195	0.05	-0.174609
GSM8002074_TATCGCCTCAATGTCG-1	760.269	0.07	-0.0031522
GSM8002074_TATCTGTCATTGACTG-1	783.474	0.18	-0.0248373
GSM8002074_TATCTTGTCGGCCCAA-1	587.345	-0.35	-0.0126003
GSM8002074_TATGTTCGTCAGGTAG-1	891.373	-0.05	-0.123949
GSM8002074_TATGTTCTCACTACGA-1	629.349	0.2	-0.135514
GSM8002074_TATTCCAAGATGTTGA-1	650.005	0.05	-0.0277186
GSM8002074_TATTCCACATTGTCGA-1	759.817	0.02	-0.121714
GSM8002074_TATTTCGTCCAAGCCG-1	551.209	0.05	-0.107121
GSM8002074_TATTTCGTCTCGAACA-1	560.071	-0.04	-0.0599072
GSM8002074_TCAAGACGTTAGTTCG-1	508.296	-0.04	0.0659479
GSM8002074_TCAAGACTCAGCTTGA-1	889.035	0.01	-0.139699
GSM8002074_TCAAGACTCTAGTGAC-1	769.751	0.09	-0.12015
GSM8002074_TCAAGCAAGGTCATAA-1	725.414	0.08	-0.0831791
GSM8002074_TCAAGTGAGGAGGTTC-1	486.021	0.1	-0.00358239
GSM8002074_TCAAGTGAGTATCCTG-1	640.283	-0.14	0.0104543
GSM8002074_TCAAGTGCAAATAGCA-1	696.192	0.1	-0.136775
GSM8002074_TCAAGTGGTGGAACAC-1	521.059	-0.03	-0.174761
GSM8002074_TCAAGTGTCCAACTGA-1	758.557	0.07	0.0329357
GSM8002074_TCAAGTGTCGCTGTCT-1	600.44	0.06	-0.0915375
GSM8002074_TCAAGTGTCTATTGTC-1	625.041	0.05	-0.120368
GSM8002074_TCAATCTAGAACAGGA-1	562.459	0.05	0.00599153
GSM8002074_TCAATTCGTCAATGGG-1	561.223	0.05	-0.0605893
GSM8002074_TCAATTCGTGTGCCTG-1	737.503	-0.14	0.0461454
GSM8002074_TCACAAGCAATCAAGA-1	832.848	-0.04	0.0804771
GSM8002074_TCACACCAGCACGATG-1	508.281	0.05	-0.0641314
GSM8002074_TCACACCCAAGTGGTG-1	535.533	-0.07	-0.0727277
GSM8002074_TCACATTAGCCAGAGT-1	532.459	-0.14	-0.0339992
GSM8002074_TCACATTGTGTTACTG-1	801.303	0.18	-0.0966763
GSM8002074_TCACATTTCTGCATGA-1	694.963	0.08	-0.0955177
GSM8002074_TCACGCTAGCAAGGAA-1	555.634	-0.02	-0.122571
GSM8002074_TCACGCTAGCTTTCTT-1	780.718	0.02	-0.0550865
GSM8002074_TCACGCTAGGTAGACC-1	812.63	0	0.0605865
GSM8002074_TCACGCTCATTCTCCG-1	692.543	0.14	-0.00828296
GSM8002074_TCACGCTGTATTGCCA-1	561.756	0.05	-0.13227
GSM8002074_TCACGCTGTGCAGGAT-1	598.945	0.2	-0.0412886
GSM8002074_TCACGCTTCTCAACGA-1	652.518	0.06	-0.119477
GSM8002074_TCACGGGAGCTGTTAC-1	606.624	0.04	0.016573
GSM8002074_TCACGGGTCTACTGCC-1	684.456	0.06	-0.0877158
GSM8002074_TCACGGGTCTTAGGAC-1	709.141	0.01	-0.0487134
GSM8002074_TCACTATAGGTTACCT-1	603.219	0.2	-0.152284
GSM8002074_TCACTATCATGAAGCG-1	580.017	0.05	-0.057706
GSM8002074_TCACTATGTGTCACAT-1	583.309	0.06	-0.0693343
GSM8002074_TCACTATTCATAGACC-1	808.945	0.19	-0.159319
GSM8002074_TCACTCGCACTCGATA-1	708.372	0.1	-0.203899
GSM8002074_TCAGCAAGTATAGGGC-1	687.305	-0.03	0.0168312
GSM8002074_TCAGCCTAGTCCCGAC-1	619.846	0.21	-0.182514
GSM8002074_TCAGCCTCAGCGCTTG-1	762.199	0.07	-0.004757
GSM8002074_TCAGCCTCAGGCGTTC-1	634.261	0.13	-0.0946082
GSM8002074_TCAGCCTCAGGTAGTG-1	643.18	0.08	-0.0459258
GSM8002074_TCAGGGCCATTGCCTC-1	724.416	0.06	-0.0866837
GSM8002074_TCAGGGCGTAAGGCCA-1	608.884	0.05	-0.0668519
GSM8002074_TCAGGTAAGGCCTAGA-1	795.006	0.02	-0.0077048
GSM8002074_TCAGGTAGTATGAGGC-1	478.547	0.06	-0.022858
GSM8002074_TCAGGTAGTCGTACAT-1	656.535	0.19	-0.174059
GSM8002074_TCAGTCCAGCAGAAAG-1	510.456	0.04	0.00791833
GSM8002074_TCAGTCCAGCGACTGA-1	547.612	-0.2	-0.0152785
GSM8002074_TCAGTCCCACACTGGC-1	725.232	0.16	-0.0818499
GSM8002074_TCAGTCCTCAACCGAT-1	713.357	0.07	-0.0357254
GSM8002074_TCAGTCCTCACTGGTA-1	562.418	0.07	-0.0974218
GSM8002074_TCAGTGACAACGGCCT-1	481.822	0.21	-0.210035
GSM8002074_TCAGTGACACCGCTGA-1	761.243	-0.13	-0.0527348
GSM8002074_TCAGTGAGTGTCACAT-1	593.191	0.01	-0.0652376
GSM8002074_TCAGTGATCAGGCGAA-1	646.632	0.11	0.0165749
GSM8002074_TCAGTTTAGGCCTAGA-1	686.37	0.07	-0.049785
GSM8002074_TCAGTTTCAACCGCTG-1	567.675	-0.05	-0.099365
GSM8002074_TCAGTTTCACTGAGGA-1	992.706	0.03	-0.0972355
GSM8002074_TCAGTTTCATTCCTCG-1	676.512	0.11	-0.0790906
GSM8002074_TCAGTTTGTAGTCCTA-1	507.415	-0.1	-0.172501
GSM8002074_TCATACTAGCGCTGCT-1	707.672	0.17	-0.147823
GSM8002074_TCATACTAGGAAGTCC-1	477.561	0.05	0.0209496
GSM8002074_TCATACTTCTTCCCAG-1	642.496	0.17	-0.134737
GSM8002074_TCATATCGTTCAGGTT-1	523.628	0.11	-0.0789169
GSM8002074_TCATATCTCTCTTCAA-1	710.441	-0.03	-0.0107644
GSM8002074_TCATCATCAAGGTCTT-1	667.82	0.04	-0.0306605
GSM8002074_TCATCATTCAACTCTT-1	656.373	-0.02	-0.0895618
GSM8002074_TCATCCGCACGACAGA-1	661.566	0.2	-0.0828812
GSM8002074_TCATCCGTCGCTTTAT-1	699.552	0	-0.092491
GSM8002074_TCATGAGGTTGTTGTG-1	532.9	0.06	-0.0239324
GSM8002074_TCATGCCGTATGAAGT-1	783.043	0.04	-0.0626698
GSM8002074_TCATTACAGCAATTAG-1	629.527	0.06	0.0504708
GSM8002074_TCATTACCATGGAAGC-1	625.28	-0.07	-0.0340357
GSM8002074_TCATTACGTAGATCGG-1	578.54	0.06	-0.00875804
GSM8002074_TCATTCAAGAAGTCTA-1	647.024	0.05	-0.00462625
GSM8002074_TCATTCAAGATCGACG-1	541.681	0.05	0.0130636
GSM8002074_TCATTCAAGTCGGCAA-1	525.497	-0.2	0.0614833
GSM8002074_TCATTCACACATTCTT-1	878.896	0.18	-0.132446
GSM8002074_TCATTCAGTACGACAG-1	598.333	0.26	-0.0918772
GSM8002074_TCATTGTAGGTAAGAG-1	700.49	0.07	-0.0372553
GSM8002074_TCATTGTCAATTCACG-1	560.327	-0.03	-0.102357
GSM8002074_TCATTTGGTAGCGTCC-1	469.89	-0.03	0.0292046
GSM8002074_TCATTTGGTGCTCCGA-1	801.984	0.1	-0.112397
GSM8002074_TCATTTGTCCACACAA-1	686.598	-0.03	-0.0805748
GSM8002074_TCCACCAAGTGGATTA-1	786.367	0.01	-0.136934
GSM8002074_TCCACCACAACTCATG-1	576.442	-0.05	-0.0234338
GSM8002074_TCCACCAGTCGAATGG-1	478.812	-0.03	-0.0337935
GSM8002074_TCCACCAGTCGTAATC-1	626.807	-0.04	-0.0923428
GSM8002074_TCCACCAGTTTGGGAG-1	804.487	-0.14	0.0853413
GSM8002074_TCCACGTGTCGATTCA-1	798.59	0.03	-0.112118
GSM8002074_TCCACGTTCACGGGCT-1	915.159	0.08	-0.107399
GSM8002074_TCCACGTTCGCACGGT-1	663.333	0.04	-0.0958541
GSM8002074_TCCAGAAAGGAGTCTG-1	572.643	0.06	-0.127405
GSM8002074_TCCAGAACATGCAGCC-1	714.58	-0.01	-0.0534731
GSM8002074_TCCAGAAGTCCATAGT-1	619.16	0.25	-0.0724754
GSM8002074_TCCAGAATCTGCTTTA-1	474.582	0.24	-0.143103
GSM8002074_TCCATCGTCAACCTCC-1	553.896	-0.06	0.0807581
GSM8002074_TCCATCGTCAATCGGT-1	550.489	0.05	-0.0579219
GSM8002074_TCCATGCAGACTAGAT-1	909.346	0.14	-0.0933433
GSM8002074_TCCATGCGTAGTCTGT-1	709.9	0.06	-0.0450658
GSM8002074_TCCCACAGTGCACATT-1	631.034	0.08	-0.0651446
GSM8002074_TCCCAGTAGCGTCAAG-1	536.894	0.06	-0.0590472
GSM8002074_TCCCAGTAGGAACATT-1	784.779	0.11	-0.0118651
GSM8002074_TCCCATGGTCGGTACC-1	521.948	0.21	-0.0470829
GSM8002074_TCCCATGGTCGTATTG-1	766.38	0.07	-0.0559391
GSM8002074_TCCGAAAAGTCTTCGA-1	681.667	0.01	-0.0878938
GSM8002074_TCCGATCAGGATTTAG-1	465.934	0.04	-0.0542435
GSM8002074_TCCGATCCACCCTTAC-1	498.956	-0.04	-0.0906225
GSM8002074_TCCGGGAAGGCATCGA-1	508.127	-0.33	0.00898514
GSM8002074_TCCGGGAAGTTGCTCA-1	575.858	0.21	-0.162489
GSM8002074_TCCGGGATCCGATCTC-1	588.808	-0.02	-0.0702265
GSM8002074_TCCTAATAGGGCAACT-1	1001.47	0.1	-0.0665637
GSM8002074_TCCTAATCAATTTCCT-1	780.319	-0.05	-0.133566
GSM8002074_TCCTCCCCACAATTCG-1	616.831	-0.01	-0.0236057
GSM8002074_TCCTCCCGTTCCGTTC-1	595.444	0.04	-0.00118259
GSM8002074_TCCTCGAAGCCTCTCT-1	576.432	0.04	-0.137511
GSM8002074_TCCTCGATCAGACTGT-1	585.284	0.24	-0.0645705
GSM8002074_TCCTCTTAGCTCCCTT-1	990.344	-0.13	-0.0219561
GSM8002074_TCCTCTTTCAGACATC-1	561.409	0.07	-0.0301349
GSM8002074_TCCTGCACAAACTCTG-1	637.987	0.25	-0.115786
GSM8002074_TCCTTCTAGAACCGCA-1	505.118	0	-0.043252
GSM8002074_TCCTTCTCAGAAGCTG-1	638.923	-0.03	-0.11741
GSM8002074_TCCTTCTCAGGGATAC-1	721.035	0.2	-0.0660185
GSM8002074_TCCTTTCAGTACTGGG-1	774.165	-0.1	0.0739737
GSM8002074_TCCTTTCGTAGCTTGT-1	726.644	0.01	-0.0555878
GSM8002074_TCCTTTCGTATATGGA-1	783.916	0.02	-0.00461542
GSM8002074_TCCTTTCTCCACGGGT-1	554.229	-0.03	-0.107655
GSM8002074_TCGAACATCGCTGTTC-1	836.788	0.07	-0.0752802
GSM8002074_TCGAAGTCACTTCAGA-1	622.638	-0.01	-0.074701
GSM8002074_TCGACCTAGACCGCCT-1	513.094	0.05	-0.0334189
GSM8002074_TCGACCTCAAGAGGTC-1	802.184	-0.03	-0.0276588
GSM8002074_TCGACCTGTGATGTAA-1	657.53	-0.04	-0.0166108
GSM8002074_TCGACCTGTTAACCTG-1	585.012	0.06	0.0101994
GSM8002074_TCGACGGAGACCATAA-1	996.139	0.1	-0.0576544
GSM8002074_TCGACGGAGTTCCATG-1	1053.73	0.09	-0.0714642
GSM8002074_TCGATTTTCTGCTTTA-1	556.108	0.06	-0.0122342
GSM8002074_TCGCACTAGGGATCGT-1	599.088	-0.08	-0.0459673
GSM8002074_TCGCACTGTAGGTACG-1	540.868	0.04	-0.0118506
GSM8002074_TCGCAGGAGGGCAGAG-1	546.974	0.19	-0.0540969
GSM8002074_TCGCTCAAGTTAGAAC-1	578.404	0.05	-0.000735775
GSM8002074_TCGCTCACACAACATC-1	567.843	0.07	-0.00812658
GSM8002074_TCGCTCATCACATTGG-1	570.578	0.06	-0.00667541
GSM8002074_TCGCTCATCACTGTTT-1	638.797	0.22	-0.240416
GSM8002074_TCGCTTGCAGGAATCG-1	557.212	0.06	-0.0905913
GSM8002074_TCGCTTGTCGACCCAG-1	621.003	0.05	-0.175511
GSM8002074_TCGGATAAGCAGGTCA-1	682.449	0.04	-0.0685526
GSM8002074_TCGGATAGTAGGAGTC-1	607.023	0.04	-0.0792713
GSM8002074_TCGGATATCACAACCA-1	561.855	-0.06	0.0401262
GSM8002074_TCGGGACAGATCCCGC-1	661.499	0.15	-0.14212
GSM8002074_TCGGGACCAGAGTTCT-1	577.597	0.08	-0.165613
GSM8002074_TCGGGTGTCACATCAG-1	607.758	0.11	-0.0579528
GSM8002074_TCGGTCTCACACTGGC-1	742.921	-0.08	-0.0794523
GSM8002074_TCGGTCTCAGAGAAAG-1	625.041	0.06	-0.0206749
GSM8002074_TCGGTCTCATAACAGA-1	760.596	-0.03	-0.0493698
GSM8002074_TCGTAGAAGTTCGGTT-1	472.883	0.05	-0.059625
GSM8002074_TCGTAGATCAAGCCCG-1	539.82	0.05	-0.0269688
GSM8002074_TCGTCCAGTTCCTACC-1	642.072	0.31	-0.145538
GSM8002074_TCGTGCTTCCCGTTCA-1	686.015	-0.03	-0.061828
GSM8002074_TCGTGGGAGGTACATA-1	464.54	0.28	-0.19623
GSM8002074_TCGTGGGGTAGTGTGG-1	511.401	0.05	-0.0218199
GSM8002074_TCTAACTCACAAGTTC-1	1044.38	-0.06	-0.0911514
GSM8002074_TCTAACTTCGCAGTGC-1	951.93	0.08	-0.0102945
GSM8002074_TCTAACTTCTCGCTCA-1	686.859	0.07	-0.116747
GSM8002074_TCTACCGAGACCTTTG-1	739.441	0.07	-0.0519134
GSM8002074_TCTACCGGTCCTGTCT-1	688.674	0.09	-0.0593733
GSM8002074_TCTATACGTGAGAGGG-1	511.867	0.05	-0.103994
GSM8002074_TCTATACTCCGATGCG-1	667.999	-0.01	-0.102286
GSM8002074_TCTATCACATGAATAG-1	673.66	0	-0.0818856
GSM8002074_TCTCAGCCAAATGCGG-1	608.036	-0.11	-0.0761109
GSM8002074_TCTCAGCCATCTCAAG-1	791.145	0.11	-0.0683604
GSM8002074_TCTCAGCCATCTGCGG-1	687.289	0.07	-0.0446077
GSM8002074_TCTCCGAGTAACGGTG-1	655.825	0.23	-0.066927
GSM8002074_TCTCTGGAGAGTCACG-1	619.058	0.04	0.0202737
GSM8002074_TCTCTGGTCTACGCGG-1	573.908	0.06	-0.0567663
GSM8002074_TCTGCCAAGACCACGA-1	564.057	0.06	-0.0290305
GSM8002074_TCTGCCAAGCGTGAGT-1	535.966	0.11	-0.110708
GSM8002074_TCTGCCACAAAGGGCT-1	574.403	0.06	-0.0185523
GSM8002074_TCTGCCATCAAGGCTT-1	487.267	0.07	-0.0579205
GSM8002074_TCTGCCATCGAGCTGC-1	523.799	0.06	-0.169576
GSM8002074_TCTGGCTCAACGATTC-1	618.457	0.06	0.0254892
GSM8002074_TCTGGCTCATAAGCAA-1	618.61	0.07	-0.201202
GSM8002074_TCTGGCTTCCTTTAGT-1	568.674	-0.04	-0.0256916
GSM8002074_TCTGGCTTCTCTGACC-1	554.978	0.06	-0.0325456
GSM8002074_TCTGTCGAGAACTTCC-1	463.465	0.04	-0.1013
GSM8002074_TCTGTCGCATCGTCCT-1	519.056	0.23	-0.120674
GSM8002074_TCTGTCGGTCAGACGA-1	602.197	0.07	-0.142865
GSM8002074_TCTGTCGTCGATTTCT-1	732.573	-0.01	0.0550641
GSM8002074_TCTTAGTAGAAACACT-1	718.819	0.08	-0.104081
GSM8002074_TCTTAGTAGAATAGTC-1	545.352	0.06	-0.0243277
GSM8002074_TCTTAGTAGAATCGAT-1	649.391	-0.02	-0.0374678
GSM8002074_TCTTAGTGTCTGTGAT-1	674.214	-0.03	-0.163887
GSM8002074_TCTTCCTAGGACTGGT-1	684.745	0.05	-0.011603
GSM8002074_TCTTCCTAGTGAGTTA-1	534.77	-0.06	-0.0661181
GSM8002074_TCTTCCTCAAGACGGT-1	539.945	-0.04	-0.147438
GSM8002074_TCTTCCTCAGTAGAGC-1	528.376	0.13	-0.0673005
GSM8002074_TCTTCCTCATAGAGGC-1	453.235	0.06	-0.0128164
GSM8002074_TCTTCCTGTGCTAGCC-1	476.299	-0.16	0.0417177
GSM8002074_TCTTGCGCACCCTCTA-1	506.852	0.07	-0.103191
GSM8002074_TCTTGCGGTAGGGTAC-1	727.642	-0.09	-0.0169077
GSM8002074_TCTTGCGTCGCTTACC-1	865.875	-0.07	0.0142083
GSM8002074_TCTTTGAAGTAGCCAG-1	604.143	-0.03	-0.037159
GSM8002074_TGAATCGCACAACATC-1	577.554	0.11	-0.0999272
GSM8002074_TGAATCGTCGAGATGG-1	768.924	-0.06	-0.110139
GSM8002074_TGAATGCAGATTAGTG-1	751.796	0.09	0.0164394
GSM8002074_TGAATGCTCACATACG-1	727.818	0.02	-0.188025
GSM8002074_TGACAGTGTCTTGCTC-1	698.011	-0.02	-0.0515212
GSM8002074_TGACCCTAGAAACTCA-1	686.169	0	0.0221163
GSM8002074_TGACCCTCACATTGTG-1	641.31	-0.14	-0.150461
GSM8002074_TGACCCTCACCTTCGT-1	638.776	0.07	-0.15187
GSM8002074_TGACGCGGTGGCGCTT-1	619.259	0.05	-0.0761439
GSM8002074_TGACGCGTCGACCCAG-1	542.661	0.05	-0.0581691
GSM8002074_TGACTCCTCTCTGAGA-1	601.259	0.18	-0.148995
GSM8002074_TGAGACTCATCCTTCG-1	545.825	0.05	-0.173872
GSM8002074_TGAGACTGTAGAGTTA-1	742.529	-0.06	0.0665219
GSM8002074_TGAGACTGTCTACTGA-1	571.245	0.06	-0.0402252
GSM8002074_TGAGCGCCAGCGGATA-1	675.029	-0.01	0.0583127
GSM8002074_TGAGCGCGTTGCATAC-1	628.73	-0.09	-0.100449
GSM8002074_TGAGGAGAGGAGAATG-1	463.563	0.14	-0.00696945
GSM8002074_TGAGGAGTCCTGGGTG-1	514.019	0.06	-0.0335974
GSM8002074_TGAGGTTTCTGGAAGG-1	558.508	-0.05	-0.00924094
GSM8002074_TGAGTCAAGATGCGAC-1	604.545	-0.07	-0.015603
GSM8002074_TGAGTCATCCGGACGT-1	609.77	0.26	-0.0764669
GSM8002074_TGATCTTCATCATCCC-1	544.951	0	-0.0898657
GSM8002074_TGATCTTGTGCAGGAT-1	702.989	-0.09	-0.031142
GSM8002074_TGATGCAAGGACCCAA-1	621.551	-0.02	-0.0761037
GSM8002074_TGATGCACATAGATCC-1	534.862	-0.03	-0.0498131
GSM8002074_TGATGCATCCAGCAAT-1	733.627	0.05	-0.0771427
GSM8002074_TGATGGTAGCAACCAG-1	768.771	0.02	-0.0203048
GSM8002074_TGATGGTGTTCGTACA-1	480.786	0.05	-0.0620837
GSM8002074_TGATGGTTCATCACAG-1	554.318	-0.07	0.00307992
GSM8002074_TGATGGTTCGTGGAAG-1	785.921	0.06	-0.0636859
GSM8002074_TGATTCTAGCCGTAAG-1	434.402	0.06	-0.0762981
GSM8002074_TGATTTCGTCGAGCAA-1	692.694	0	-0.0493201
GSM8002074_TGATTTCTCTGGTCAA-1	654.743	0.26	-0.102926
GSM8002074_TGATTTCTCTTTGGAG-1	699.451	0.1	-0.0236478
GSM8002074_TGCACGGTCCCTTTGG-1	773.983	0.07	-0.0271026
GSM8002074_TGCAGGCAGGCCATAG-1	751.364	0.07	-0.0416859
GSM8002074_TGCAGGCTCGGTCGAC-1	833.482	0.07	-0.0159663
GSM8002074_TGCATCCTCACCTCTG-1	498.646	0.07	-0.185316
GSM8002074_TGCATGACAATAGTGA-1	572.868	-0.04	-0.0888269
GSM8002074_TGCATGACAGACGATG-1	772.31	0.12	-0.146218
GSM8002074_TGCATGACAGCTAACT-1	762.407	-0.01	-0.0270744
GSM8002074_TGCATGAGTAGCCAGA-1	800.363	0	0.0202998
GSM8002074_TGCCGAGAGGGCAGTT-1	545.542	0.05	-0.0706573
GSM8002074_TGCCGAGAGGTACTGG-1	782.125	-0.05	-0.0287471
GSM8002074_TGCCGAGCACAAGTTC-1	514.837	-0.04	-0.0677118
GSM8002074_TGCCGAGGTTCGGACC-1	666.007	0.19	-0.143236
GSM8002074_TGCCGAGTCGTAACAC-1	560.36	-0.04	0.0434392
GSM8002074_TGCGACGAGCGGCTCT-1	607.597	-0.04	0.000680593
GSM8002074_TGCGGCAAGCGAGGAG-1	518.327	0.18	-0.0408724
GSM8002074_TGCGGGTAGAGGACTC-1	640.274	-0.05	-0.0866412
GSM8002074_TGCGGGTAGGCCCAAA-1	689.068	0.01	-0.117934
GSM8002074_TGCTCCAAGATGAATC-1	626.034	-0.21	0.0660704
GSM8002074_TGCTCCAAGCATGTTC-1	524.32	0.18	-0.114068
GSM8002074_TGCTCCATCTTGCGCT-1	760.358	0	-0.124511
GSM8002074_TGCTGAATCTTCGTAT-1	616.597	0.06	-0.0977831
GSM8002074_TGCTTCGAGTTGCGCC-1	534.928	-0.04	0.0267736
GSM8002074_TGCTTGCAGAGTGGCT-1	627.697	-0.01	-0.0358711
GSM8002074_TGCTTGCCACGCGTGT-1	866.703	-0.04	-0.0780409
GSM8002074_TGGAACTTCCGCGATG-1	547.642	-0.08	-0.0578268
GSM8002074_TGGAGAGAGATACTGA-1	536.004	0.07	-0.0591306
GSM8002074_TGGAGAGAGCCTAACT-1	617.19	0.03	-0.0942866
GSM8002074_TGGAGGAAGGCACAAC-1	536.253	0.05	-0.0122593
GSM8002074_TGGAGGAAGTGGCCTC-1	741.664	-0.01	0.013628
GSM8002074_TGGAGGAGTTAAACAG-1	679.996	0.01	-0.00853429
GSM8002074_TGGATCACAGGTCCGT-1	746.419	0.05	-0.0196162
GSM8002074_TGGATCATCTGCGGAC-1	569.279	-0.07	0.0329539
GSM8002074_TGGATGTAGGGCGAGA-1	512.767	0.07	-0.0127297
GSM8002074_TGGCGTGTCGGACTGC-1	838.512	-0.07	0.0194879
GSM8002074_TGGGAAGCATACAGGG-1	641.843	0.07	0.00284082
GSM8002074_TGGGAAGTCCCGAATA-1	483.371	0.05	-0.210875
GSM8002074_TGGGAAGTCCGCACTT-1	561.941	0.05	0.0307066
GSM8002074_TGGGAGAGTTACCCAA-1	787.891	0.06	-0.0596856
GSM8002074_TGGGAGAGTTGTTGCA-1	642.335	-0.02	-0.081418
GSM8002074_TGGGAGATCGATACTG-1	512.253	-0.03	-0.014678
GSM8002074_TGGGATTGTAGCACGA-1	611.433	0.1	-0.0571543
GSM8002074_TGGGATTTCTGAGAAA-1	605.579	0.07	-0.0550451
GSM8002074_TGGGATTTCTGCTGAA-1	454.872	0.04	0.00549103
GSM8002074_TGGGCGTAGCATTGTC-1	621.875	-0.03	-0.0283768
GSM8002074_TGGGCGTCAGGTATGG-1	506.867	-0.05	-0.115585
GSM8002074_TGGGCTGGTTTGCCGG-1	692.648	0.06	-0.0447142
GSM8002074_TGGGTTACAGGTGGAT-1	532.983	0.05	-0.0596453
GSM8002074_TGGTACACACAACCGC-1	824.055	0.01	-0.0260348
GSM8002074_TGGTACACAGACCTGC-1	532.469	0.04	-0.15905
GSM8002074_TGGTACACAGCATTGT-1	568.182	-0.03	-0.124048
GSM8002074_TGGTAGTAGACTGTTC-1	726.171	0.01	-0.0372794
GSM8002074_TGGTAGTCACTCACTC-1	555.88	-0.01	-0.0660172
GSM8002074_TGGTAGTGTGAATTGA-1	507.521	0.06	-0.0915309
GSM8002074_TGGTGATAGTCTAGAA-1	766.078	0.19	-0.0674726
GSM8002074_TGGTGATCAACAGAGC-1	619.873	0.08	-0.0811613
GSM8002074_TGGTGATTCTCATTTG-1	731.496	0.07	-0.0778054
GSM8002074_TGGTTAGCAACTGAAA-1	548.023	0.05	-0.10864
GSM8002074_TGGTTAGCATTCGATG-1	518.814	0.09	-0.0870921
GSM8002074_TGGTTAGTCCTAGAGT-1	560.74	-0.06	0.018793
GSM8002074_TGTAACGAGATTTGCC-1	549.201	-0.05	0.000448088
GSM8002074_TGTAAGCTCAGTGTCA-1	626.337	-0.01	-0.00971111
GSM8002074_TGTACAGAGGTCGTCC-1	573.774	0.05	-0.0158194
GSM8002074_TGTACAGGTAGTCTTG-1	548.202	0.01	0.0451655
GSM8002074_TGTAGACAGTTGCGAG-1	716.739	0.08	-0.03105
GSM8002074_TGTAGACCAGTGAGCA-1	546.241	-0.05	0.102447
GSM8002074_TGTAGACCATGTGGTT-1	581.703	-0.07	-0.0520545
GSM8002074_TGTAGACTCTTCCGTG-1	591.903	0.17	-0.060268
GSM8002074_TGTCAGAAGCGATGGT-1	544.718	0.05	-0.190348
GSM8002074_TGTCAGAAGGACCCAA-1	725.184	0.05	-0.0415868
GSM8002074_TGTCAGACATTGCAAC-1	536.816	-0.03	-0.0646339
GSM8002074_TGTCAGATCTCTAAGG-1	670.974	-0.01	-0.127637
GSM8002074_TGTCCACCAGCGAACA-1	501.067	0.06	0.0277794
GSM8002074_TGTCCCAAGTCTGGAG-1	579.299	0.05	-0.0871354
GSM8002074_TGTCCCACAGTCGCAC-1	487.844	0.05	-0.0839725
GSM8002074_TGTCCCACATGCACTA-1	531.105	0.22	0.0383297
GSM8002074_TGTCCCAGTCAGGAGT-1	643.506	0.07	0.00102709
GSM8002074_TGTCCCATCACTTCTA-1	576.582	-0.01	-0.0852968
GSM8002074_TGTCCCATCTCCTGCA-1	663.242	0.05	-0.0339086
GSM8002074_TGTCCTGAGCCTTTCC-1	698.609	0	-0.0137287
GSM8002074_TGTGAGTAGCACGGAT-1	637.032	0.17	-0.00267215
GSM8002074_TGTGATGCAACCTATG-1	490.473	-0.05	-0.0937214
GSM8002074_TGTGCGGCAAATGGTA-1	468.275	-0.11	-0.190821
GSM8002074_TGTGGCGAGTGGCCTC-1	595.87	0.06	-0.114168
GSM8002074_TGTGGCGGTCTGCATA-1	543.153	0.04	0.0726094
GSM8002074_TGTGTGAAGTTGGACG-1	535.903	0.05	-0.0667945
GSM8002074_TGTGTGAGTGTCTTCC-1	773.135	0.09	-0.0749845
GSM8002074_TGTGTGATCCGGTAAT-1	662.853	0.01	-0.0817844
GSM8002074_TGTTACTTCCATGAGT-1	767.435	0.09	-0.0842687
GSM8002074_TGTTCATGTCTAGGCC-1	871.383	0.06	-0.086252
GSM8002074_TGTTCCGCACACGCCA-1	513.907	-0.14	0.124391
GSM8002074_TGTTCCGTCGTAATGC-1	649.019	0.11	-0.120291
GSM8002074_TGTTGAGTCCGCCTAT-1	960.87	0	0.0269337
GSM8002074_TGTTGGACACCTTCGT-1	543.05	0.06	-0.117206
GSM8002074_TGTTTGTCAATGTGGG-1	579.045	0.11	-0.217334
GSM8002074_TGTTTGTCAGCTACAT-1	716.677	-0.09	0.0256979
GSM8002074_TTAATCCGTGTTCGTA-1	552.828	0.05	-0.106186
GSM8002074_TTAATCCTCCATACTT-1	520.326	0.06	-0.156417
GSM8002074_TTACAGGAGATTGCGG-1	549.702	0.05	-0.0432071
GSM8002074_TTACAGGGTTCAATCG-1	632.138	0.18	0.00679618
GSM8002074_TTACAGGTCATTCACT-1	591.144	0.19	-0.229975
GSM8002074_TTACCATAGTTCCTGA-1	491.285	-0.08	-0.050419
GSM8002074_TTACGCCGTAGTCCTA-1	528.53	-0.05	0.0714806
GSM8002074_TTACGTTCACAAAGCG-1	531.423	0.04	0.00347827
GSM8002074_TTACGTTGTACCATAC-1	549.637	-0.03	-0.0746846
GSM8002074_TTAGGCAAGGCGTTAG-1	514.615	0.05	0.0223265
GSM8002074_TTAGGCACAGCTCTGG-1	593.156	-0.03	-0.0211953
GSM8002074_TTAGGCATCACCGGTG-1	602.897	0.03	0.0162547
[truncated: 4,453 more rows]
